# Supplementary material for: Type 1 Diabetes: an Association Between Autoimmunity, the Dynamics of Gut Amyloid-producing E. coli and Their Phages
Source: Sci Rep. 2019 Jul 4;9:9685. doi: 10.1038/s41598-019-46087-x (PMC6609616; doi:10.1038/s41598-019-46087-x)
Supplement: Supplementary file 2 — Supplementary Table S1 [file 41598_2019_46087_MOESM2_ESM.xlsx]

## Sheet: Data
Supplemntary table 1
Type 1 Diabetes: an Association Between Autoimmunity the Dynamics of Gut Amyloid-producing E. coli and Their Phages
From the original study Kostick et al. (2015)
George Tetz, Stuart M. Brown, Yuhan Hao, Victor Tetz
ID, E=Espoo, Finland, T=Tartu, Estonia	Case_control_pairs	Gender	Date of Birth	Delivery_route	T1D_diagnosed	Date of diagnosis	Age at diagnosis, yrs	HLA, date of draw	DQB11	DQB12	DQA11	DQA12	DRB11	DRB12	HLA risk class	Age at sero-conversion, yrs	Autoantibody (AAB), sample month	AAB, date of draw	IAA_00	GADA_00	IA-2A_00	ZnT8A_00	ICA_00	AAB, sample month	AAB, date of draw	IAA_03	GADA_03	IA-2A_03	ZnT8A_03	ICA_03	AAB, sample month	AAB, date of draw	IAA_06	GADA_06	IA-2A_06	ZnT8A_06	ICA_06	AAB; sample month	AAB: date of draw	IAA_12	GADA_12	IA-2A_12	ZnT8A_12	ICA_12	AAB, sample month	AAB, date of draw	IAA_18	GADA_18	IA-2A_18
E003251	Case 1	Female	2008	Vaginal	Yes	2012	3.2	2008	0302	0501			0401		Moderate	0.98	0	2008	0.324	0.183	0.06	0.067	3	3	2009	0.013	0	0.082	0.063	0	6	2009	0.448	0	0.164	0.078	0	12	2009	14.083	21.754	0.076	0.296	0	18	2010	53.07	1933.3	88.229
E003061	Control 1.1	Female	2008	Vaginal	No			2008	0302	0502			0405		Moderate		0	2008	0.192	0.26	0.078	0.058		3	2009	0	0	0.056	0.042		6	2009	0	0	0.076	0.061		12	2009	0.28	0.071	0.086	0.072		18	2010	0	0	0.07
E003872	Control 1.2	Female	2008	Cesarean section	No			2008	0302	0501			0404		Moderate		0	2008	0	1.908	0.136	0.058		3	2009	0.375	0	0.115	0.053		6	2009	0.685	0	0.129	0.079		12	2009	0.9	0	0.163	0.108		18	2010	0.38	0.23	0.08
E003989	Case 2	Male	2008	Vaginal	No			2008	0302	04			0401		Moderate	0.95	0	2008	0	0	0.126	0.052	0	3	2009	0	0	0.141	0.059	0	6	2009	0	0	0.152	0.062	0	12	2009	13.462	0	0.146	0.021	0	18	2010	12.75	3.46	0.07
E001463	Control 2.1	Male	2008	Vaginal	No			2008	0302	04			0401		Moderate		0	2008	0.313	0	0.018	0.176		3	2009	0.136	0	0.015	0.1		6	2009	0.627	0	0.001	0.072		12	2009	0.196	0	0.055	0.064		18	2010	0	0	0.16
E004016	Control 2.2	Male	2008	Vaginal	No			2008	0302	0502			0404		Moderate		0	2008	0.381	0	0.11	0.013		3	2009	0.003	0	0.107	0.008		6	2009	0.466	0	0.102	0.012		12	2009	0.438	0	0.079	0.015		18	2010	0	0.49	0.07
E006574	Case 3	Male	2009	Vaginal	Yes	2012	3.67	2009	0302	0501			0401		Moderate	1.46	0	2009	0	0	0.072	0.115		3	2009	0	0	0.093	0.036		6	2009	0.422	0	0.075	0.03		12	2009	0.701	0.073	0.097	0.05		18	2010	8.93	0.71	0.08
E006547	Control 3.1	Male	2009	Vaginal	No			2009	0302	0501			0404		Moderate		0	2009	0.629	0	0.078	0.037		3	2009	0	0	0.097	0.022		6	2009	0.059	0	0.097	0.05		12	2010	0.731	0.169	0.085	0.089		18	2010	0	4.2	0.23
E006646	Control 3.2	Male	2009	Vaginal	No			2009	0302	0501			0401		Moderate		0	2009	0.617	0	0.09	0.024		3	2009	0	0	0.13	0.03		6	2009	0.526	0	0.112	0.029		12	2010	0	0	0.124	0.051		18	2010	0	0	0.09
E010629	Case 4	Male	2009	Vaginal	No			2009	0302	0501			0401		Moderate	2.59	0	2009	0.985	0	0.067	0.06		3	2009	0	0	0.073	0.046		6	2009	0.293	0	0.128	0.057		12	2010	2.35	0	0.1	0.04		Mising	Missing	Missing	Missing	Missing
E010590	Control 4.1	Male	2009	Vaginal	No			2009	0302	04			0401		Moderate		0	2009	0	0	0.07	0.073		3	2009	0	0	0.073	0.051		6	2009	0.163	0	0.081	0.044		12	2010	0	0	0.12	0.03		18	2010	0	0	0.12
E011279	Control 4.2	Male	2009	Vaginal	No			2009	0302	04			0404		Moderate		0	2009	0	0	0.085	0.073		3	2009	0	0	0.064	0.087		6	2009	0	0	0.08	0.062		12	2010	0.78	0	0.16	0.03		18	2010	0.33	0	0.12
E010937	Case 5	Female	2009	Vaginal	Yes	2011	2.63	2009	02	0302	05	03		0401	High	2.48	0	2009	0.06	0	0.043	0.048		3	2009	0	0	0.049	0.06		6	2009	0.219	0	0.071	0.063		12	2010	0.09	1.1	0.099	0.03		18	2010	2.42	0	0.17
E006673	Control 5.1	Female	2009	Vaginal	No			2009	02	0302	05	03		0401	High		0	2009	0.354	0	0.122	0.033		3	2009	0	0	0.101	0.021		6	2009	0	0	0.134	0.031		12	2010	0.387	0	0.179	0.108		18	2010	0.37	2.7	0.08
E013487	Control 5.2	Female	2009	Vaginal	No			2009	02	0302	05	03		0401	High		Missing	Missing	Missing	Missing	Missing	Missing		3	2009	0.359	0	0.095	0.088		6	2009	0.336	0	0.067	0.066		12	2010	0.02	1.62	0.084	0.07		18	2010	0.46	1.57	0.07
E017751	Case 6	Female	2009	Vaginal	No			2009	02	0604	05				Slightly increased	0.48	0	2009	0	1.27	0.13	0.06		3	2009	0	0.89	0.12	0.05		6	2010	10.34	0	0.06	0.06	0	12	2010	19.56	0	0.11	0.13	0	18	2011	6.81	0	0.08
E016924	Control 6.1	Female	2009	Vaginal	No			2009	02	04	05				Slightly increased		0	2009	0	3.42	0.15	0.07		3	2009	0.69	2.78	0.11	0.06		6	2010	0.95	0	0.03	0.16		12	2010	0.79	0	0.03	0.14		18	2011	1.56	0	0.06
E017833	Control 6.2	Female	2009	Vaginal	No			2009	02	04	05				Slightly increased		0	2009	0.17	0.63	0.1	0.08		3	2009	0.54	0.41	0.1	0.06		6	2010	0	0	0.04	0.1		12	2010	0.95	0	0.07	0.09		18	2011	2.16	0	0.08
E018113	Case 7	Female	2009	Vaginal	No			2009	0302	04			0401		Moderate	1.61	0	2009	0	0	0.16	0.14		3	2009	1.03	0	0.08	0.07		6	2010	0.49	0	0.05	0.14		12	2010	2.3	1.32	0.1	0.15		18	2011	16.14	9.73	0.2
E017824	Control 7.1	Female	2009	Cesarean section	No			2009	0302	0604			0404		Moderate		0	2009	0	1.12	0.09	0.05		3	2009	0	0.97	0.13	0.07		6	2010	0	0	0.13	0.08		12	2010	0	0	0.11	0.17		18	2011	0.52	0	0.06
E018268	Control 7.2	Female	2009	Vaginal	No			2009	0302	0604			0404		Moderate		0	2009	0.16	0.23	0.09	0.07		3	2009	0	0.04	0.09	0.09		6	2010	0	0	0.09	0.19		12	2010	0	0.92	0.04	0.09		18	2010	0.27	0	0.07
E022137	Case 8	Male	2009	Vaginal	No			2009	0302	0501			0401		Moderate	1.54	0	2009	0.05	0	0.08	0.12		3	2010	0.17	0	0.05	0.09		6	2010	0.26	0	0.1	0.05		12	2010	2.51	2.49	0.17	0.33	0	18	2011	3.29	4.42	0.1
E021406	Control 8.1	Male	2009	Vaginal	No			2009	0302	0302			0401	0401	Moderate		0	2009	1.11	0.04	0.16	0.06		3	2009	0	0	0.11	0.03		6	2010	0.79	0	0.08	0.12		12	2010	0	0	0.09	0.17		18	2011	0	0	0.12
E022852	Control 8.2	Male	2009	Cesarean section	No			2009	0302	0501			0404		Moderate		0	2009	0.63	0	0.06	0.07		3	2009	0.18	0	0.08	0.06		6	2009	0.06	0	0.07	0.08		12	2010	1.08	0	0.09	0.046		18	2011	1.55	0.26	0.08
E026079	Case 9	Male	2009	Vaginal	No			2009	0302	04			0401		Moderate	1.59	0	2009	0	0	0.14	0.06		3	2009	0	0	0.08	0.13		6	2010	1.36	0	0.07	0.07		12	2010	0.39	1.43	0.08	0.06		18	2011	12.28	11.57	0.11
E029817	Control 9.1	Male	2010	Vaginal	No			2010	0302	04			0404		Moderate		0	2010	0.77	0	0.11	0.07		3	2010	0	0	0.1	0.07		6	2010	0	0	0.19	0.08		12	2011	0	0	0.07	0.06		18	2011	0.37	0	0.14
E026325	Control 9.2	Male	2009	Vaginal	No			2009	0302	0501			0404		Moderate		0	2009	0	0	0.12	0.07		3	2009	0.77	0	0.32	0.1		6	2010	1.03	0	0.09	0.08		12	2010	1.41	0.21	0.06	0.1		18	2011	0.28	0.72	0.11
T013815	Case 10	Female	2009	Vaginal	No			2009	02	02	05	0201			Slightly increased	0.96	0	2009	0	0	0.127	0.146		Missing	Missing	Missing	Missing	Missing	Missing		6	2010	0.044	0	0.052	0.051		12	2010	21.78	18.46	0.07	0.09	0	18	2011	34.01	1.94	0.08
T012808	Control 10.1	Female	2009	Vaginal	No			2009	02	02	05	0201			Slightly increased		0	2009	0	0.237	0.083	0.05		3	2009	1.269	0	0.086	0.112		6	2010	0.445	0	0.061	0.063		12	2010	0.34	0.97	0.14	0.06		18	2011	0.49	1.14	0.1
T014292	Control 10.2	Female	2009	Vaginal	No			2009	02	0301	05	03			Slightly increased		0	2009	0	0	0.15	0.08		3	2009	0	0	0.1	0.07		6	2010	0.17	0.09	0.08	0.09		12	2010	0.56	0.21	0.13	0.07		18	2011	0.39	0	0.08
T025418	Case 11	Female	2010	Vaginal	Yes	2012	2.41	2010	02	0302	0201	03		0404	Moderate	1.48	0	2010	0.53	0	0.09	0.04		3	2010	0.049	0	0.079	0.032		6	2010	0.07	0	0.1	0.081		12	2011	0.98	3.95	0.09	0.11		18	2011	0.54	131.68	0.19
T025411	Control 11.1	Female	2010	Vaginal	No			2010	0302	0501			0404		Moderate		0	2010	0	0	0.05	0.05		3	2010	0.799	0.299	0.122	0.087		6	2010	0.522	0.149	0.102	0.084		12	2011	0	0.02	0.1	0.1		18	2011	0	0.64	0.15
T026177	Control 11.2	Female	2010	Vaginal	No			2010	0302	0501			0401		Moderate		0	2010	0.7	0	0.12	0.03		3	2010	0.346	0	0.058	0.052		6	2010	0	0	0.059	0.085		12	2011	0.95	0.05	0.11	0.1		18	2011	0.12	0	0.13
[truncated: 55 more columns]
