# Supplementary material for: Type 1 Diabetes: an Association Between Autoimmunity, the Dynamics of Gut Amyloid-producing E. coli and Their Phages
Source: Sci Rep. 2019 Jul 4;9:9685. doi: 10.1038/s41598-019-46087-x (PMC6609616; doi:10.1038/s41598-019-46087-x)
Supplement: Supplementary file 3 — Supplementary Table S2 [file 41598_2019_46087_MOESM3_ESM.xlsx]

## Sheet: coverage
Type 1 Diabetes: an Association Between Autoimmunity the Dynamics of Gut Amyloid-producing E. coli and Their Phages
George Tetz, Stuart M. Brown, Yuhan Hao, Victor Tetz
Supplementary table 2
Abundance of E.coli and E.coli phages
ID	id2	id3	phenotpye	Age at collection	Phages	Age at collection__1	s__Escherichia_coli	Escherichia Stx1-converting recombinant phage HUN/2013	Escherichia phage Pollock	Escherichia phage phi191	Escherichia phage TL-2011b, ENA|JQ011317|JQ011317.1	Escherichia phage TL-2011c, ENA|JQ011318|JQ011318.1	Escherichia phage HK639,ENA|HM208537|HM208537.1	Escherichia phage HK75, ENA|HM173637|HM173637.1	Escherichia phage N15	Escherichia phage HK022	Escherichia phage T, ENA|AY587007|AY587007.1	Escherichia phage D108, ENA|GQ357916|GQ357916.1	Escherichia phage K1G, ENA|GU196277|GU196277.1	Escherichia phage K1H, ENA|GU196278|GU196278.1	Escherichia phage K1ind1, ENA|GU196279|GU196279.1	Escherichia phage K1ind2, ENA|GU196280|GU196280.1	Escherichia phage K1ind3, ENA|GU196281|GU196281.1	ENA|JX560968|JX560968.1 Escherichia phage EC6, complete genome. [26-MAY-2017]	Escherichia phage 1720a-02	Enterobacteria phage cdtI	Enterobacteria phage P2	Enterobacteria phage HK97	Enterobacteria phage Mu	Enterobacteria phage 933W	Enterobacteria phage P7	Enterobacteria phage VT2-Sakai proviral DNA, ENA|AP000363|AP000363.1	Enterobacteria phage AR1 DNA, ENA|AP011113|AP011113.1	Enterobacteria phage phiP27, ENA|AJ298298|AJ298298.1	Enterobacteria phage BP-4795, ENA|AJ556162|AJ556162.1	Enterobacteria phage RB10	Enterobacteria phage P88	Enterobacteria phage JenP1	Enterobacteria phage 9g	Enterobacteria phage mEpX1, ENA|JQ182727|JQ182727.1	Enterobacteria phage mEp460, ENA|JQ182728|JQ182728.1	Enterobacterial phage mEp390, ENA|JQ182729|JQ182729.1	Enterobacteria phage mEp237, ENA|JQ182730|JQ182730.1	Enterobacteria phage mEp235, ENA|JQ182731|JQ182731.1	Enterobacterial phage mEp234, ENA|JQ182732|JQ182732.1	Enterobacterial phage mEp213, ENA|JQ182733|JQ182733.1	Enterobacteria phage mEp043 c-1, ENA|JQ182734|JQ182734.1	Enterobacteria phage HK106, cENA|JQ086369|JQ086369.1	Enterobacteria phage HK140,ENA|JQ086370|JQ086370.1
								ENA|KJ909655|KJ909655.1 Escherichia Stx1-converting recombinant phage HUN/2013, complete genome. [26-MAY-2017]	ENA|KM236242|KM236242.1 Escherichia phage Pollock, complete genome. [26-MAY-2017]	ENA|KF971864|KF971864.1 Escherichia phage phi191, complete genome. [26-MAY-2017]	ENA|JQ011317|JQ011317.1 Escherichia phage TL-2011b, complete genome. [26-MAY-2017]	ENA|JQ011318|JQ011318.1 Escherichia phage TL-2011c, complete genome. [26-MAY-2017]	ENA|HM208537|HM208537.1 Escherichia phage HK639, complete genome. [26-MAY-2017]	ENA|HM173637|HM173637.1 Escherichia phage HK75, complete genome. [26-MAY-2017]	ENA|AF064539|AF064539.1 Bacteriophage N15, complete genome. [26-MAY-2017]	ENA|AF069308|AF069308.1 Bacteriophage HK022, complete genome. [26-MAY-2017]	ENA|AY587007|AY587007.1 Bacteriophage T5 strain ATCC 11303-B5, complete genome. [26-MAY-2017]	ENA|GQ357916|GQ357916.1 Escherichia phage D108, complete genome. [26-MAY-2017]	ENA|GU196277|GU196277.1 Escherichia phage K1G, complete genome. [26-MAY-2017]	ENA|GU196278|GU196278.1 Escherichia phage K1H, complete genome. [26-MAY-2017]	ENA|GU196279|GU196279.1 Escherichia phage K1ind1, complete genome. [26-MAY-2017]	ENA|GU196280|GU196280.1 Escherichia phage K1ind2, complete genome. [26-MAY-2017]	ENA|GU196281|GU196281.1 Escherichia phage K1ind3, complete genome. [26-MAY-2017]	ENA|JX560968|JX560968.1 Escherichia phage EC6, complete genome. [26-MAY-2017]	ENA|KF030445|KF030445.1 Escherichia phage 1720a-02, complete genome. [26-MAY-2017]	ENA|AB285204|AB285204.1 Phage cdtI DNA, complete genome. [26-MAY-2017]	ENA|KC618326|KC618326.1 Enterobacteria phage P2, complete genome. [26-MAY-2017]	ENA|AF069529|AF069529.1 Bacteriophage HK97, complete genome. [26-MAY-2017]	ENA|AF083977|AF083977.1 Bacteriophage Mu, complete genome. [26-MAY-2017]	ENA|AF125520|AF125520.1 Bacteriophage 933W, complete genome. [26-MAY-2017]	ENA|AF503408|AF503408.1 Enterobacteria phage P7, complete genome. [26-MAY-2017]	ENA|AP000363|AP000363.1 Enterobacteria phage VT2-Sakai proviral DNA, complete genome. [26-MAY-2017]	ENA|AP011113|AP011113.1 Enterobacteria phage AR1 DNA, complete genome. [26-MAY-2017]	ENA|AJ298298|AJ298298.1 Bacteriophage P27 complete genome [26-MAY-2017]	ENA|AJ556162|AJ556162.1 Phage BP-4795 complete genome [26-MAY-2017]	ENA|KM606999|KM606999.1 Enterobacteria phage RB10, complete genome. [26-MAY-2017]	ENA|KP063541|KP063541.1 Enterobacteria phage P88, complete genome. [26-MAY-2017]	ENA|KP719132|KP719132.1 Enterobacteria phage JenP1, complete genome. [26-MAY-2017]	ENA|KJ419279|KJ419279.1 Enterobacteria phage 9g, complete genome. [26-MAY-2017]	ENA|JQ182727|JQ182727.1 Enterobacteria phage mEpX1, complete genome. [26-MAY-2017]	ENA|JQ182728|JQ182728.1 Enterobacteria phage mEp460, complete genome. [26-MAY-2017]	ENA|JQ182729|JQ182729.1 Enterobacterial phage mEp390, complete genome. [26-MAY-2017]	ENA|JQ182730|JQ182730.1 Enterobacteria phage mEp237, complete genome. [26-MAY-2017]	ENA|JQ182731|JQ182731.1 Enterobacteria phage mEp235, complete genome. [26-MAY-2017]	ENA|JQ182732|JQ182732.1 Enterobacterial phage mEp234, complete genome. [26-MAY-2017]	ENA|JQ182733|JQ182733.1 Enterobacterial phage mEp213, complete genome. [26-MAY-2017]	ENA|JQ182734|JQ182734.1 Enterobacteria phage mEp043 c-1, complete genome. [26-MAY-2017]	ENA|JQ086369|JQ086369.1 Enterobacteria phage HK106, complete genome. [26-MAY-2017]	ENA|JQ086370|JQ086370.1 Enterobacteria phage HK140, complete genome. [26-MAY-2017]
G45074	T025418	case	T1D	264	357.655	264	8.7569	7.3313	0	5.1146	6.1742	9.091	4.07	0	3.2955	0	0	0	0	0	0	0	0	0	8.0237	7.7855	7.3784	4.7486	0	0	13.097	0	2.9483	0	8.6835	0	0	0	0	0	9.7536	0	2.7642	0	0	0	1.9057	0	0
G45073	T025418	case	T1D	399	64.9898	399	0.933322	0	0	0	2.1623	0	0	2.5298	0	0	0	0	0	0	0	0	0	0	2.7916	3.802	0	3.6569	0	0	3.2175	0	3.6697	0	6.8192	0	0	0	0	2.8351	4.0543	0	2.6478	3.1858	0	0	0	1.9753	1.7191
G45047	T025418	case	T1D	477	0	477	0.0001	0	0	0	0	0	0	0	0	0	0	0	0	0	0	0	0	0	0	0	0	0	0	0	0	0	0	0	0	0	0	0	0	0	0	0	0	0	0	0	0	0	0
G45076	T025418	case	T1D	527	0	527	0.0164514	0	0	0	0	0	0	0	0	0	0	0	0	0	0	0	0	0	0	0	0	0	0	0	0	0	0	0	0	0	0	0	0	0	0	0	0	0	0	0	0	0	0
G45070	T025418	case	T1D	568	10.0395	568	0.235165	0	0	0	0	0	0	0	0	0	0	0	0	0	0	0	0	0	0	0	0	0	0	0	0	0	0	0	0	0	0	0	0	0	3.3128	0	0	0	0	0	0	0	0
G45077	T025418	case	T1D	629	0	629	0.0001	0	0	0	0	0	0	0	0	0	0	0	0	0	0	0	0	0	0	0	0	0	0	0	0	0	0	0	0	0	0	0	0	0	0	0	0	0	0	0	0	0	0
G45075	T025418	case	T1D	1025	0	1025	0.0001	0	0	0	0	0	0	0	0	0	0	0	0	0	0	0	0	0	0	0	0	0	0	0	0	0	0	0	0	0	0	0	0	0	0	0	0	0	0	0	0	0	0
G45062	E010937	case	T1D	237	158.047	237	8.04615	9.0145	0	0	9.1834	18.0708	0	0	0	0	0	0	0	0	0	0	0	0	10.4655	10.6305	0	0	0	0	0	0	0	6.5328	9.4045	0	0	0	0	0	19.5052	0	0	0	0	0	0	0	9.4752
G45063	E010937	case	T1D	385	38.0832	385	0.735695	0	0	0	2.9873	2.464	0	0	0	0	0	0	0	0	0	0	0	0	2.2905	2.8906	0	0	0	0	2.5235	0	0	0	0	0	0	0	0	0	3.0998	0	2.0862	0	0	0	0	0	0
G45058	E010937	case	T1D	509	63.6175	509	1.73319	0	0	0	3.5758	5.5722	0	0	0	0	0	0	0	0	0	0	0	0	3.4275	4.3298	0	0	0	0	2.6117	0	0	0	2.9333	0	0	0	0	0	3.9835	0	2.6124	0	2.7285	0	0	0	2.2999
G45059	E010937	case	T1D	630	3.8409	630	0.13326	0	0	0	0	0	0	0	0	0	0	0	0	0	0	0	0	0	0	0	0	0	0	0	0	0	0	0	0	0	0	0	0	0	0	0	0	0	0	0	0	0	0
G45060	E010937	case	T1D	661	9.0267	661	0.187955	0	0	0	0	0	0	0	0	0	0	0	0	0	0	0	0	0	2.0133	0	0	0	0	0	0	0	0	0	2.3272	0	0	0	0	0	0	0	0	0	0	0	0	0	0
G45061	E010937	case	T1D	692	7.2974	692	0.234004	0	0	0	0	0	0	0	0	0	0	0	0	0	0	0	0	0	1.7193	0	0	0	0	0	0	0	0	0	2.2005	0	0	0	0	0	0	0	0	0	0	0	0	0	0
G45055	E010937	case	T1D	938	65.4289	938	1.54843	0	0	0	3.1795	0	0	3.1588	1.8704	0	0	0	0	0	0	0	0	0	2.845	3.001	0	0	0	0	3.057	0	0	3.2873	2.898	0	0	0	0	0	3.3661	2.235	2.7528	0	0	1.6975	0	0	2.7054
G45056	E010937	case	T1D	964	0	964	0.0167001	0	0	0	0	0	0	0	0	0	0	0	0	0	0	0	0	0	0	0	0	0	0	0	0	0	0	0	0	0	0	0	0	0	0	0	0	0	0	0	0	0	0
G45057	E010937	case	T1D	1027	0	1027	0.0001	0	0	0	0	0	0	0	0	0	0	0	0	0	0	0	0	0	0	0	0	0	0	0	0	0	0	0	0	0	0	0	0	0	0	0	0	0	0	0	0	0	0
G45088	E006574	case	T1D	237	147.538	237	10.7947	0	0	0	13.9956	0	0	0	0	0	0	0	0	0	0	0	0	0	0	16.7482	0	0	0	0	10.283	0	0	0	4.1986	0	10.7761	0	13.493	0	12.4048	0	0	0	0	0	0	0	0
G45093	E006574	case	T1D	366	82.5151	366	7.77439	0	0	0	8.3608	0	0	0	0	0	0	0	0	0	0	0	0	0	0	0	8.9196	0	0	0	3.1849	0	0	0	2.824	0	2.0612	0	9.8006	0	7.6379	0	0	0	0	0	0	0	0
G45095	E006574	case	T1D	430	106.473	430	0.0895765	0	0	0	8.1095	0	0	0	0	32.7157	0	0	0	0	0	0	0	0	0	0	1.8645	0	0	0	37.0483	0	0	0	0	0	0	0	0	0	0	0	0	0	0	0	0	0	0
G45090	E006574	case	T1D	520	1.7191	520	0.0001	0	0	0	0	0	0	0	0	0	0	0	0	0	0	0	0	0	0	0	0	0	0	0	1.7191	0	0	0	0	0	0	0	0	0	0	0	0	0	0	0	0	0	0
G45094	E006574	case	T1D	562	17.4468	562	0.224528	0	0	0	0	0	0	0	0	0	0	0	0	0	0	0	0	0	0	0	2.7991	0	0	0	2.0514	0	0	0	1.9961	0	2.0079	0	0	0	0	0	0	0	0	0	0	0	0
G45089	E006574	case	T1D	616	5.6679	616	0.172295	0	0	0	0	0	0	0	0	0	0	0	0	0	0	0	0	0	0	1.6225	0	0	0	0	0	0	0	0	1.8175	0	2.2279	0	0	0	0	0	0	0	0	0	0	0	0
G45098	E006574	case	T1D	683	0	683	0.0001	0	0	0	0	0	0	0	0	0	0	0	0	0	0	0	0	0	0	0	0	0	0	0	0	0	0	0	0	0	0	0	0	0	0	0	0	0	0	0	0	0	0
G45097	E006574	case	T1D	788	0	788	0.0001	0	0	0	0	0	0	0	0	0	0	0	0	0	0	0	0	0	0	0	0	0	0	0	0	0	0	0	0	0	0	0	0	0	0	0	0	0	0	0	0	0	0
G45096	E006574	case	T1D	844	0	844	0.0001	0	0	0	0	0	0	0	0	0	0	0	0	0	0	0	0	0	0	0	0	0	0	0	0	0	0	0	0	0	0	0	0	0	0	0	0	0	0	0	0	0	0
G45091	E006574	case	T1D	918	0	918	0.0001	0	0	0	0	0	0	0	0	0	0	0	0	0	0	0	0	0	0	0	0	0	0	0	0	0	0	0	0	0	0	0	0	0	0	0	0	0	0	0	0	0	0
G45092	E006574	case	T1D	1049	0	1049	0.0001	0	0	0	0	0	0	0	0	0	0	0	0	0	0	0	0	0	0	0	0	0	0	0	0	0	0	0	0	0	0	0	0	0	0	0	0	0	0	0	0	0	0
G45107	E003251	case	T1D	208	125.52	208	2.59238	0	0	0	4.8025	8.1895	0	0	0	0	3.5395	0	0	0	0	0	0	0	6.8923	4.9803	4.3216	3.4792	0	0	3.7109	0	0	0	12.595	0	0	0	0	0	5.5222	0	0	0	0	0	0	0	0
G45105	E003251	case	T1D	249	4.3547	249	0.0326451	0	0	0	0	0	0	0	0	0	0	0	0	0	0	0	0	0	0	0	1.3853	0	0	0	2.9694	0	0	0	0	0	0	0	0	0	0	0	0	0	0	0	0	0	0
G45106	E003251	case	T1D	355	21.8077	355	0.201526	0	0	0	0	0	0	0	0	0	0	0	0	0	0	0	0	0	4.236	1.4718	1.892	0	0	0	0	0	0	0	1.5843	0	0	0	0	0	2.0981	0	0	0	0	0	0	0	0
G45104	E003251	case	T1D	474	0	474	0.0001	0	0	0	0	0	0	0	0	0	0	0	0	0	0	0	0	0	0	0	0	0	0	0	0	0	0	0	0	0	0	0	0	0	0	0	0	0	0	0	0	0	0
G45108	E003251	case	T1D	508	0	508	0.0001	0	0	0	0	0	0	0	0	0	0	0	0	0	0	0	0	0	0	0	0	0	0	0	0	0	0	0	0	0	0	0	0	0	0	0	0	0	0	0	0	0	0
G45231	E003989	case	Seroconverted	208	189.939	208	15.9866	0	0	0	0	0	2.752	0	0	0	0	0	0	0	0	0	0	0	0	28.6735	4.2931	0	0	0	24.3731	0	0	0	36.9854	0	0	0	0	0	21.2361	0	0	0	0	2.2198	0	3.5267	1.8704
G45265	E003989	case	Seroconverted	303	200.37	303	2.163	0	0	0	5.224	0	6.0128	5.3127	0	48.2177	0	0	0	0	0	0	0	0	4.092	5.6266	4.6345	0	0	0	11.7676	0	0	6.1165	8.2772	0	0	0	0	5.746	4.7838	5.3858	4.6205	5.9067	7.3824	0	0	0	3.4496
G45271	E003989	case	Seroconverted	474	78.5426	474	2.31428	0	0	0	4.1776	0	3.7875	0	0	0	0	2.6348	0	0	0	0	0	0	4.2313	4.0605	3.5276	0	0	0	5.2397	0	0	0	9.4322	0	3.1268	0	0	0	3.6581	0	3.7427	0	0	0	0	0	4.2031
G45270	E003989	case	Seroconverted	531	43.0176	531	0.199124	0	0	0	1.7565	0	2.1742	1.7565	0	3.713	0	0	0	0	0	0	0	0	1.7046	1.7676	0	0	0	0	9.9517	0	0	0	2.6571	0	0	0	0	2.1161	0	0	2.7454	0	0	0	0	0	0
G45269	E003989	case	Seroconverted	659	7.4868	659	0.0001	0	0	0	0	0	1.9147	0	0	0	0	0	0	0	0	0	0	0	0	0	0	0	0	0	2.6124	0	0	0	0	0	0	0	0	0	0	0	0	0	0	0	0	0	0
G45268	E003989	case	Seroconverted	750	9.1552	750	0.103283	0	0	0	2.1181	0	0	0	0	0	0	0	0	0	0	0	0	0	0	0	2.3488	0	0	0	0	0	0	0	0	0	0	0	0	0	0	0	0	0	0	0	0	0	0
G45267	E003989	case	Seroconverted	1028	6.4364	1028	0.0001	0	0	0	0	0	0	0	0	0	0	0	0	0	0	0	0	0	6.4364	0	0	0	0	0	0	0	0	0	0	0	0	0	0	0	0	0	0	0	0	0	0	0	0
G45264	E010629	case	Seroconverted	164	68.8856	164	12.0551	0	0	0	2.4019	0	0	0	0	0	0	0	0	0	0	0	0	0	4.8406	5.0134	9.3474	0	0	0	0	0	0	0	11.2694	0	0	0	0	0	9.3797	0	2.4152	0	0	0	0	0	3.5205
G45249	E010629	case	Seroconverted	389	83.3344	389	6.34123	0	0	0	0	0	0	0	0	0	0	0	0	0	0	0	0	0	0	6.2208	0	0	0	0	0	0	0	0	0	0	0	0	0	0	6.0413	0	7.6273	0	0	7.3365	7.981	0	7.0008
G45250	E010629	case	Seroconverted	1089	0	1089	0.0001	0	0	0	0	0	0	0	0	0	0	0	0	0	0	0	0	0	0	0	0	0	0	0	0	0	0	0	0	0	0	0	0	0	0	0	0	0	0	0	0	0	0
G45259	E018113	case	Seroconverted	337	827.897	337	71.3864	0	0	0	0	108.562	0	0	0	0	0	0	0	0	0	0	0	0	72.1772	77.7856	0	0	0	0	0	0	0	0	0	0	0	0	0	0	168.857	0	0	0	0	0	0	0	0
G45260	E018113	case	Seroconverted	434	13.5068	434	0.246012	0	0	0	2.1171	0	0	0	0	0	0	0	0	0	0	0	0	0	0	0	0	0	0	0	0	0	0	0	0	0	0	0	0	0	0	0	0	0	0	0	0	0	0
G45261	E018113	case	Seroconverted	527	0	527	0.0157109	0	0	0	0	0	0	0	0	0	0	0	0	0	0	0	0	0	0	0	0	0	0	0	0	0	0	0	0	0	0	0	0	0	0	0	0	0	0	0	0	0	0
G45262	E018113	case	Seroconverted	558	15.1289	558	0.397849	0	0	0	0	0	0	0	0	0	0	0	0	0	0	0	0	0	2.036	2.2545	0	0	0	0	1.572	0	0	0	0	0	0	0	0	0	2.6623	0	0	0	0	0	0	0	0
G45263	E018113	case	Seroconverted	584	98.5375	584	4.39699	6.5019	0	0	4.9624	0	0	0	0	0	0	0	0	0	0	0	0	0	4.8291	6.7477	0	0	0	0	1.6042	0	0	8.5697	5.0913	0	0	0	0	0	5.9636	0	3.6911	0	0	0	0	0	3.3202
G45256	E018113	case	Seroconverted	687	1.5781	687	0.0263899	0	0	0	0	0	0	0	0	0	0	0	0	0	0	0	0	0	0	0	0	0	0	0	0	0	0	0	0	0	0	0	0	0	0	0	0	0	0	0	0	0	0
G45257	E018113	case	Seroconverted	747	1.572	747	0.0157704	0	0	0	0	0	0	0	0	0	0	0	0	0	0	0	0	0	0	0	0	0	0	0	0	0	0	0	0	0	0	0	0	0	0	0	0	0	0	0	0	0	0
G45258	E018113	case	Seroconverted	804	16.2798	804	0.308717	0	0	0	1.8789	0	0	0	0	0	0	0	0	0	0	0	0	0	0	1.9238	0	0	0	0	0	0	0	0	0	0	0	0	0	0	1.6764	0	0	0	0	0	2.1489	0	0
G45255	E018113	case	Seroconverted	1053	1.8198	1053	0.0310126	0	0	0	0	0	0	0	0	0	0	0	0	0	0	0	0	0	1.8198	0	0	0	0	0	0	0	0	0	0	0	0	0	0	0	0	0	0	0	0	0	0	0	0
G45236	E022137	case	Seroconverted	281	134.51	281	2.65466	0	0	0	4.1333	2.7477	4.3081	2.8794	2.4596	6.9824	0	0	0	0	0	0	0	0	6.7636	5.2559	11.5452	2.2955	0	0	5.2004	0	0	3.8692	2.8056	3.7934	0	0	3.0355	3.6983	5.2964	0	3.9662	0	0	4.2279	1.6382	4.3058	4.1921
G45228	E022137	case	Seroconverted	397	3.044	397	0.0716974	0	0	0	0	0	0	0	0	0	0	0	0	0	0	0	0	0	0	0	0	0	0	0	3.044	0	0	0	0	0	0	0	0	0	0	0	0	0	0	0	0	0	0
G45252	E022137	case	Seroconverted	612	1.2367	612	0.0001	0	0	0	0	0	0	0	0	0	0	0	0	0	0	0	0	0	1.2367	0	0	0	0	0	0	0	0	0	0	0	0	0	0	0	0	0	0	0	0	0	0	0	0
G45229	E022137	case	Seroconverted	767	0	767	0.0547559	0	0	0	0	0	0	0	0	0	0	0	0	0	0	0	0	0	0	0	0	0	0	0	0	0	0	0	0	0	0	0	0	0	0	0	0	0	0	0	0	0	0
G45237	E022137	case	Seroconverted	899	97.1654	899	8.64364	0	0	0	8.941	0	0	0	0	0	0	0	0	0	0	0	0	0	17.5338	0	0	0	0	0	18.1037	0	0	0	0	0	0	0	0	0	9.1103	0	0	0	0	0	0	0	0
G45253	E026079	case	Seroconverted	227	416.39	227	39.519	0	0	0	0	0	2.6696	0	0	0	0	0	0	0	0	0	0	0	0	55.9511	1.6923	0	0	0	3.1499	0	0	0	0	0	0	0	0	0	52.0166	0	62.7385	0	0	0	0	0	0
G45254	E026079	case	Seroconverted	369	29.592	369	0.70791	0	0	0	0	0	0	0	0	1.9498	0	0	0	0	0	0	0	0	0	1.8764	0	0	0	0	2.1304	0	0	1.5968	1.5822	0	0	0	0	0	1.7564	0	0	1.6833	0	0	0	0	0
G45238	E026079	case	Seroconverted	582	0	582	0.0353732	0	0	0	0	0	0	0	0	0	0	0	0	0	0	0	0	0	0	0	0	0	0	0	0	0	0	0	0	0	0	0	0	0	0	0	0	0	0	0	0	0	0
G45226	E026079	case	Seroconverted	760	0	760	0.0001	0	0	0	0	0	0	0	0	0	0	0	0	0	0	0	0	0	0	0	0	0	0	0	0	0	0	0	0	0	0	0	0	0	0	0	0	0	0	0	0	0	0
G45225	T013815	case	Seroconverted	42	96.0234	42	6.25095	0	0	0	7.8389	0	0	3.8603	4.4534	0	0	0	0	0	0	0	0	0	0	3.4717	0	4.8545	0	0	3.0377	0	0	0	0	0	3.8971	0	0	0	7.2254	0	5.3158	3.4737	0	0	0	0	0
G45239	T013815	case	Seroconverted	155	652.317	155	77.8702	0	0	0	0	0	0	0	0	0	0	0	0	0	0	0	0	0	0	73.166	0	0	0	0	0	0	0	0	0	0	0	0	0	0	83.5233	0	0	0	0	0	0	0	0
G45242	T013815	case	Seroconverted	421	2674.25	421	31.41	34.4725	0	47.1199	0	31.4015	0	0	0	0	0	28.659	2.4689	0	2.4436	0	2.1793	0	61.6214	42.932	0	0	0	0	0	0	0	0	46.6387	0	29.8619	0	0	0	54.7595	0	0	0	1.6904	0	0	0	0
G45241	T013815	case	Seroconverted	481	129.153	481	2.11968	0	0	0	3.53	0	0	3.343	3.636	0	0	0	5.0121	5.6336	5.3162	4.8706	5.1381	0	4.0494	3.7661	3.2895	0	0	0	0	0	0	0	2.6721	0	2.7787	2.7688	0	0	3.3374	4.5619	3.5242	2.0909	2.3042	3.6656	0	2.4219	3.1874
G45240	T013815	case	Seroconverted	485	57.7222	485	7.78579	0	0	0	0	0	0	0	0	0	0	0	0	0	0	0	0	0	0	8.8087	0	0	0	0	0	0	0	0	0	0	8.8253	0	0	0	12.6567	0	0	0	0	0	0	0	0
G45244	T013815	case	Seroconverted	587	1.6764	587	0.0724579	0	0	0	0	0	0	0	0	0	0	0	0	0	0	0	0	0	0	0	0	0	0	0	0	0	0	0	0	0	0	0	0	0	0	0	0	0	0	0	0	0	0
G45223	T013815	case	Seroconverted	643	1.371	643	0.0397456	0	0	0	0	0	0	0	0	0	0	0	0	0	0	0	0	0	0	0	0	0	0	0	0	0	0	0	0	0	0	0	0	0	0	0	0	0	0	0	0	0	0
G45243	T013815	case	Seroconverted	727	9.4891	727	0.123386	0	0	0	0	0	0	0	0	0	0	0	0	0	0	0	0	0	0	0	0	0	0	0	1.8125	0	0	0	0	0	1.6764	0	0	0	2.4396	0	0	0	0	0	0	0	0
G45078	E001463	control	Control	303	129.909	303	13.8675	0	0	0	0	0	0	0	0	0	0	0	0	0	0	0	0	0	50.9428	0	0	0	0	0	0	0	0	0	0	0	0	0	0	0	0	0	0	0	0	0	0	0	0
G45069	E001463	control	Control	457	158.116	457	18.4476	0	0	0	0	0	0	0	0	0	0	0	0	0	0	0	0	0	54.3844	0	0	0	0	0	0	0	0	0	0	0	0	0	0	0	0	0	0	0	0	0	0	0	0
G45119	E001463	control	Control	638	168.782	638	13.1991	0	0	0	0	0	0	0	0	0	0	0	0	0	0	0	0	0	54.9818	0	0	0	0	0	48.1111	0	0	0	0	0	0	0	0	0	0	0	0	0	0	0	0	0	0
G45120	E001463	control	Control	853	144.766	853	6.13739	0	0	3.4175	6.3723	6.5179	0	0	0	0	0	0	0	0	0	0	0	0	15.6305	4.6917	0	0	0	0	29.0529	0	0	0	7.8984	0	0	0	0	0	5.8341	0	6.9075	0	0	0	0	0	5.6246
G45118	E001463	control	Control	1062	237.544	1062	24.7321	0	0	0	0	0	0	0	0	0	0	0	0	0	0	0	0	0	108.224	0	0	0	0	0	0	0	0	0	0	0	0	0	0	0	0	0	0	0	0	0	0	0	0
G45117	E001463	control	Control	943	228.992	943	18.4143	0	0	0	0	0	0	0	0	0	0	0	0	0	0	0	0	0	36.3508	0	0	0	0	0	68.1211	0	0	0	17.4463	0	0	0	0	0	0	0	0	0	0	0	0	0	0
G45103	E006547	control	Control	369	65.0304	369	1.90878	0	0	0	2.4711	4.6359	2.9946	0	0	0	0	0	0	0	0	0	0	0	0	6.8604	3.5897	2.8112	0	0	2.8531	0	0	0	0	0	1.2169	0	0	0	3.466	0	1.9533	0	0	0	0	0	0
G45101	E006547	control	Control	465	69.8786	465	0.0001	0	0	0	0	0	7.8045	0	0	0	0	0	0	0	0	0	0	0	7.3169	0	0	0	0	0	30.7028	0	0	0	0	0	0	0	0	0	0	7.2411	0	7.8305	0	0	0	0	0
G45102	E006547	control	Control	600	62.4282	600	0.0001	0	0	0	0	0	4.7291	0	6.5964	0	0	0	0	0	0	0	0	0	0	0	0	0	0	0	13.6304	0	0	0	0	0	0	0	0	0	0	7.8197	6.3457	0	0	0	0	0	0
G45100	E006547	control	Control	785	128.62	785	2.47628	0	0	0	3.3456	0	3.8986	3.5799	0	3.6889	0	3.3994	0	0	0	0	0	0	4.07	4.0261	3.6337	4.1282	4.204	0	3.7433	0	0	0	5.1663	0	0	0	0	0	4.9144	0	4.6025	5.0575	2.9725	3.6561	0	4.01	4.0189
G45099	E006547	control	Control	1040	9.7865	1040	0.158538	0	0	0	0	0	0	0	0	0	0	0	0	0	0	0	0	0	1.8704	2.9416	0	0	0	0	0	0	0	0	0	0	0	0	0	0	0	0	0	0	0	0	0	0	0
G45064	E006673	control	Control	207	112.959	207	0.929969	0	0	3.8311	2.7382	3.6623	0	0	0	10.1381	0	0	0	0	0	0	0	0	3.6089	4.0472	0	5.0874	0	0	1.6423	0	0	3.4574	4.1743	0	0	0	0	4.1996	4.6009	0	2.0336	0	0	0	3.188	4.5084	0
G45065	E006673	control	Control	339	50.4738	339	1.40756	0	0	0	2.8903	1.3788	0	0	1.8635	0	0	0	0	0	0	0	0	0	3.1607	3.3164	2.4826	0	0	0	0	0	0	0	3.2603	0	0	0	0	0	3.3577	0	0	0	0	0	0	0	0
G45066	E006673	control	Control	431	30.8944	431	0.702923	0	0	0	1.7439	0	0	0	0	0	0	0	0	0	0	0	0	0	4.3066	2.9233	2.5171	2.0766	0	0	0	0	0	0	2.8506	0	0	0	0	0	2.9249	0	0	0	0	0	0	0	0
G45067	E006673	control	Control	536	11.1907	536	0.0001	0	0	0	0	0	0	0	0	6.7432	0	0	0	0	0	0	0	0	0	0	0	0	0	0	4.4475	0	0	0	0	0	0	0	0	0	0	0	0	0	0	0	0	0	0
G45068	E006673	control	Control	705	65.3403	705	1.09332	0	0	0	2.7269	0	0	0	0	0	0	0	0	0	0	0	0	0	3.0981	3.3076	0	1.4178	0	0	4.0781	0	0	0	4.2254	0	2.4514	4.8316	0	0	3.2926	0	4.0588	0	0	0	0	0	3.1449
G45079	E010590	control	Control	227	21.3611	227	0.943272	0	0	0	0	0	0	0	0	0	0	0	0	0	0	0	0	2.6121	2.2444	2.8061	0	0	0	0	2.3036	0	0	0	0	0	0	0	0	0	2.6321	0	0	0	0	0	0	0	0
G45083	E010590	control	Control	322	0	322	0.0171365	0	0	0	0	0	0	0	0	0	0	0	0	0	0	0	0	0	0	0	0	0	0	0	0	0	0	0	0	0	0	0	0	0	0	0	0	0	0	0	0	0	0
G45082	E010590	control	Control	423	0	423	0.0001	0	0	0	0	0	0	0	0	0	0	0	0	0	0	0	0	0	0	0	0	0	0	0	0	0	0	0	0	0	0	0	0	0	0	0	0	0	0	0	0	0	0
G45086	E010590	control	Control	525	0	525	0.0001	0	0	0	0	0	0	0	0	0	0	0	0	0	0	0	0	0	0	0	0	0	0	0	0	0	0	0	0	0	0	0	0	0	0	0	0	0	0	0	0	0	0
G45081	E010590	control	Control	576	8.0515	576	0.174626	0	0	0	0	0	0	0	0	0	0	0	0	0	0	0	0	0	0	0	0	0	0	0	0	0	0	0	0	0	0	0	0	0	0	0	0	0	0	0	0	0	0
G45085	E010590	control	Control	626	20.5393	626	0.382715	0	0	0	1.8758	0	0	0	0	0	0	0	0	0	0	0	0	0	0	1.5968	0	0	0	0	1.9147	0	0	0	1.371	0	2.096	0	0	0	0	0	0	0	0	0	0	0	2.1228
G45080	E010590	control	Control	709	60.1574	709	1.62622	0	0	0	2.6392	0	0	0	0	0	0	0	0	0	0	0	0	0	2.4022	4.945	3.9175	0	0	0	1.6137	0	0	3.0661	6.041	0	3.2283	0	0	0	4.3499	2.9872	0	0	0	0	0	0	0
G45084	E010590	control	Control	804	8.8609	804	0.121178	0	0	0	1.4691	0	0	0	0	0	0	0	0	0	0	0	0	0	0	0	0	0	0	0	0	0	0	0	0	0	1.8349	0	0	0	0	0	0	0	0	0	0	0	0
G45072	E010590	control	Control	919	9.8915	919	0.0321958	0	0	0	0	0	0	0	0	0	0	0	0	0	0	0	0	0	9.8915	0	0	0	0	0	0	0	0	0	0	0	0	0	0	0	0	0	0	0	0	0	0	0	0
G45071	E010590	control	Control	1045	3.3678	1045	0.053525	0	0	0	0	0	0	0	0	0	0	0	0	0	0	0	0	0	3.3678	0	0	0	0	0	0	0	0	0	0	0	0	0	0	0	0	0	0	0	0	0	0	0	0
G45087	E018268	control	Control	352	22.6724	352	0.843772	0	0	0	2.472	0	0	0	0	0	0	0	0	0	0	0	0	0	0	0	0	0	0	0	0	0	0	0	0	0	0	0	0	0	2.63	0	0	0	0	0	0	0	0
G45122	E018268	control	Control	504	15.8211	504	0.438027	0	0	0	0	0	0	0	0	0	0	0	0	0	0	0	0	0	0	1.3117	0	0	0	0	2.8724	0	0	0	0	0	0	0	0	0	0	0	0	0	0	0	0	0	0
G45051	E018268	control	Control	606	23.4269	606	0.413332	0	0	0	0	0	0	0	0	0	0	0	0	0	0	0	0	0	1.616	2.5145	1.3004	0	0	0	1.8618	0	0	0	3.2212	0	0	0	0	0	2.2804	0	0	0	0	0	0	0	0
G45124	E018268	control	Control	747	6.3116	747	0.197308	0	0	0	1.8036	0	0	0	0	0	0	0	0	0	0	0	0	0	0	0	1.2731	0	0	0	3.2349	0	0	0	0	0	0	0	0	0	0	0	0	0	0	0	0	0	0
G45049	E018268	control	Control	910	24.6769	910	0.468278	0	1.6833	0	0	0	0	0	0	0	0	0	0	0	0	0	0	0	3.7875	2.2703	0	0	0	0	0	0	0	0	2.8556	0	2.0414	0	0	0	2.653	0	0	0	0	0	0	0	0
G45121	E018268	control	Control	1017	1.8704	1017	0.0001	0	0	0	0	0	0	0	0	0	0	0	0	0	0	0	0	0	1.8704	0	0	0	0	0	0	0	0	0	0	0	0	0	0	0	0	0	0	0	0	0	0	0	0
G45123	E018268	control	Control	1233	147.89	1233	3.89111	0	7.3727	0	5.2236	0	0	0	0	0	0	0	0	0	0	0	0	0	5.0823	7.2789	0	0	0	0	7.4518	0	0	0	11.0142	0	5.3356	0	0	0	6.873	3.3375	7.131	5.2523	0	0	0	0	4.0021
G45113	E022852	control	Control	362	117.448	362	2.74176	1.8704	0	0	3.3736	0	0	4.0915	2.8804	1.7675	0	3.1791	0	0	0	0	0	0	3.0077	5.1405	2.788	2.4276	3.2869	0	2.9601	0	0	0	3.583	0	0	3.7079	0	0	3.8521	0	0	0	0	4.6169	3.8155	4.173	2.1398
G45112	E022852	control	Control	518	77.973	518	1.35695	0	0	0	3.0358	0	0	2.7787	0	0	0	3.0872	0	0	0	0	0	0	3.4097	3.5564	3.4778	2.8694	3.0965	2.3442	3.6256	0	0	0	3.9138	0	0	2.7859	0	0	4.3145	0	0	0	0	0	0	0	3.4624
G45114	E022852	control	Control	681	24.0465	681	0.237769	0	0	0	0	0	0	0	0	0	0	2.7049	0	0	0	0	0	0	0	2.5725	0	2.2778	2.0819	0	0	0	0	0	0	0	3.0881	0	0	0	2.2893	0	0	0	0	1.8704	0	0	0
G45054	E022852	control	Control	973	3.7993	973	0.210955	0	0	0	0	0	0	0	0	0	0	0	0	0	0	0	0	0	0	1.8879	0	0	0	0	0	0	0	0	0	0	0	0	0	0	0	0	0	0	0	0	0	0	0
G45050	T014292	control	Control	249	174.948	249	7.95871	0	0	0	10.1053	0	2.2036	0	0	23.5876	0	0	0	0	0	0	0	0	11.9048	16.3802	0	0	0	0	0	0	0	0	8.7021	0	0	0	0	0	20.5207	0	0	0	0	0	0	0	10.2099
G45115	T014292	control	Control	310	109.588	310	2.43492	0	0	0	3.3809	0	0	0	0	5.623	0	0	0	0	0	0	0	0	4.9929	7.1537	0	2.3934	0	0	2.9168	0	0	2.9342	15.2016	0	2.0369	0	0	3.3798	7.759	0	2.5691	2.7747	0	0	0	0	4.3733
G45053	T014292	control	Control	471	56.8019	471	2.46097	0	0	0	3.5374	0	0	0	0	0	0	0	0	0	0	0	0	0	4.2387	3.9404	2.5378	0	0	0	3.1975	0	0	1.9346	2.8373	0	0	0	0	0	3.5679	0	0	0	0	0	0	3.3981	0
G45052	T014292	control	Control	562	207.652	562	6.17588	11.9625	0	5.9572	6.173	6.6508	0	0	0	0	0	0	0	0	0	0	0	0	6.9951	5.727	0	5.865	0	0	0	10.3789	0	6.1826	8.6204	0	6.9911	0	5.5311	0	5.9601	0	8.0453	0	4.4306	0	0	0	0
G45116	T014292	control	Control	652	6.1765	652	0.13233	0	0	0	0	0	0	0	0	0	0	0	0	0	0	0	0	0	1.9048	0	0	0	0	0	0	0	0	0	0	0	0	0	0	0	2.3154	0	0	0	0	0	0	0	0
G45048	T014292	control	Control	736	5.8594	736	0.174175	0	0	0	0	0	0	0	0	0	0	0	0	0	0	0	0	0	0	1.9423	0	0	0	0	0	0	0	0	0	0	0	0	0	0	1.5131	0	0	0	0	0	0	0	0
G45266	E016924	control	Control	164	5.6364	164	0.167034	0	0	0	0	0	0	0	0	0	0	0	0	0	0	0	0	0	1.8832	0	0	0	0	0	2.1042	0	0	0	0	0	0	0	0	0	0	0	1.649	0	0	0	0	0	0
G45110	E016924	control	Control	290	40.6502	290	0.328866	0	0	0	1.3899	0	2.6282	2.4918	0	0	0	0	0	0	0	0	0	0	1.3117	0	0	0	0	0	4.1095	0	0	0	0	0	0	0	0	0	2.1236	2.4456	2.1179	0	0	2.2186	0	0	0
G45234	E016924	control	Control	505	32.2402	505	0.438386	0	0	0	2.2851	0	0	0	2.3059	3.4155	0	0	0	0	0	0	0	0	2.8857	2.4374	1.5631	0	0	0	2.3262	0	0	0	0	0	0	0	0	0	1.6825	0	0	0	0	0	0	0	0
G45111	E016924	control	Control	505	44.1978	505	1.04181	0	0	0	2.716	0	0	0	0	0	0	0	0	0	0	0	0	0	1.6939	2.5787	3.093	0	0	0	2.6968	0	0	0	1.572	0	2.0742	0	0	0	3.0321	0	2.2085	0	0	0	0	0	0
G45109	E016924	control	Control	769	52.3656	769	2.71096	0	0	0	3.5884	0	0	0	0	0	0	0	0	0	0	0	0	0	0	4.6785	0	0	0	0	0	0	0	0	2.0022	0	0	6.718	0	0	4.6984	0	4.8541	0	0	0	0	0	2.5133
G45232	E016924	control	Control	769	70.3803	769	2.30649	0	0	0	5.4497	0	0	0	0	0	0	0	0	0	0	0	0	0	0	6.345	0	0	0	0	0	0	0	0	10.1633	0	0	8.6313	0	0	5.7266	0	0	0	0	0	0	0	3.757
G45224	E016924	control	Control	911	96.1284	911	1.23803	0	0	0	3.0118	5.5592	0	3.6731	0	0	0	0	0	0	0	0	0	0	3.7982	3.1803	3.2841	0	0	2.8406	0	0	0	0	4.1242	0	0	0	0	2.3272	3.7458	0	0	3.4889	1.6096	0	0	0	2.8099
G45125	E016924	control	Control	911	35.682	911	0.6683	0	0	0	1.7751	1.7565	0	0	0	0	0	0	0	0	0	0	0	0	2.6502	3.6471	2.3272	0	0	0	0	0	0	0	0	0	0	0	0	0	2.51	0	0	1.7642	0	0	0	0	1.8918
G45227	E016924	control	Control	1131	127.335	1131	4.38507	0	0	0	5.0812	0	2.799	1.4292	0	2.9582	0	3.4678	0	0	0	0	0	0	3.7766	4.6652	2.8501	2.7725	3.6195	0	3.2114	4.0444	0	2.7656	3.2253	0	0	0	0	0	4.8215	0	0	2.1308	0	3.1672	2.016	0	8.8163
[truncated: 22 more columns]
