# Supplementary material for: Type 1 Diabetes: an Association Between Autoimmunity, the Dynamics of Gut Amyloid-producing E. coli and Their Phages
Source: Sci Rep. 2019 Jul 4;9:9685. doi: 10.1038/s41598-019-46087-x (PMC6609616; doi:10.1038/s41598-019-46087-x)
Supplement: Supplementary file 6 — Supplementary Table S5 [file 41598_2019_46087_MOESM6_ESM.xlsx]

## Sheet: Лист1
Type 1 Diabetes: an Association Between Autoimmunity the Dynamics of Gut Amyloid-producing E. coli and Their Phages
George Tetz, Stuart M. Brown, Yuhan Hao, Victor Tetz
Supplementary table 5.
Association between E. coli disappearance , breastfeeding duration and Bifidobacterium abundance
Subject_ID	s__Escherichia_coli	f__Bifidobacteriaceae	Duration of Breast feeding		E.coli/Bifidobacteriacea Correlation
T013815	0.89644	96.766	28.43		-0.3454154
E010629	6.43623	0.05178	4.33
E016924	0.01667	1.51448	3.25		E.coli/Breast feeding correlation
E017751	0.06148	21.7516	12.07		-0.05345218
E006673	0.80722	33.6724	8
E003251	0.90805	61.3057	18.89
E003989	4.89889	51.5475	8.2
E010590	0.47742	54.5587	7
E026079	8.62427	0.06368	13.21
E006574	4.3633	14.149	20.75
E010937	6.06629	24.5049	13.21
T014292	4.89137	45.8045	20.75
T025418	4.06693	36.0178	15.84
E022137	0.69789	34.9513	16.13
E001463	8.3116	2.15648	11
E018113	33.5419	6.28349	10
E018268	0.97973	13.8854	5.57
E022852	2.27447	24.3442	5.08
E006547	0.84121	20.6873	8.95
