# Supplementary material for: Type 1 Diabetes: an Association Between Autoimmunity, the Dynamics of Gut Amyloid-producing E. coli and Their Phages
Source: Sci Rep. 2019 Jul 4;9:9685. doi: 10.1038/s41598-019-46087-x (PMC6609616; doi:10.1038/s41598-019-46087-x)
Supplement: Supplementary file 7 — Supplementary Table S6 [file 41598_2019_46087_MOESM7_ESM.xlsx]

## Sheet: Лист1
Type 1 Diabetes: an Association Between Autoimmunity the Dynamics of Gut Amyloid-producing E. coli and Their Phages
George Tetz, Stuart M. Brown, Yuhan Hao, Victor Tetz
Supplementary table 6.
Association between E. coli disappearance and antibiotics exposure
id2	gender	phenotpye	Age at collection	AbxPreCollection__1	s__Escherichia_coli
T025418	female	T1D	264	FALSE	8.7569		Fisher exact p = 0.0653
T025418	female	T1D	399	FALSE	0.933322
T025418	female	T1D	477	FALSE	0
T025418	female	T1D	527	FALSE	0.0164514
T025418	female	T1D	568	FALSE	0.235165
T025418	female	T1D	629	FALSE	0
T025418	female	T1D	1025	TRUE	0
E010937	female	T1D	237	TRUE	8.04615
E010937	female	T1D	385	TRUE	0.735695
E010937	female	T1D	509	TRUE	1.73319
E010937	female	T1D	630	TRUE	0.13326
E010937	female	T1D	661	TRUE	0.187955
E010937	female	T1D	692	TRUE	0.234004
E010937	female	T1D	938	TRUE	1.54843
E010937	female	T1D	964	TRUE	0.0167001
E010937	female	T1D	1027	TRUE	0
E006574	male	T1D	237	FALSE	10.7947
E006574	male	T1D	366	TRUE	7.77439
E006574	male	T1D	430	TRUE	0.0895765
E006574	male	T1D	520	TRUE	0
E006574	male	T1D	562	TRUE	0.224528
E006574	male	T1D	616	TRUE	0.172295
E006574	male	T1D	683	TRUE	0
E006574	male	T1D	788	TRUE	0
E006574	male	T1D	844	TRUE	0
E006574	male	T1D	918	TRUE	0
E006574	male	T1D	1049	TRUE	0
E003251	female	T1D	208	FALSE	2.59238
E003251	female	T1D	249	FALSE	0.0326451
E003251	female	T1D	355	FALSE	0.201526
E003251	female	T1D	474	FALSE	0
E003251	female	T1D	508	FALSE	0
E003989	male	Seroconverted	208	FALSE	15.9866
E003989	male	Seroconverted	303	TRUE	2.163
E003989	male	Seroconverted	474	TRUE	2.31428
E003989	male	Seroconverted	531	TRUE	0.199124
E003989	male	Seroconverted	659	TRUE	0
E003989	male	Seroconverted	750	TRUE	0.103283
E003989	male	Seroconverted	1028	TRUE	0
E010629	male	Seroconverted	164	FALSE	12.0551
E010629	male	Seroconverted	389	TRUE	6.34123
E010629	male	Seroconverted	1089	TRUE	0
E018113	female	Seroconverted	337	TRUE	71.3864
E018113	female	Seroconverted	434	TRUE	0.246012
E018113	female	Seroconverted	527	TRUE	0.0157109
E018113	female	Seroconverted	558	TRUE	0.397849
E018113	female	Seroconverted	584	TRUE	4.39699
E018113	female	Seroconverted	687	TRUE	0.0263899
E018113	female	Seroconverted	747	TRUE	0.0157704
E018113	female	Seroconverted	804	TRUE	0.308717
E018113	female	NA	1053	TRUE	0.0310126
E022137	male	Seroconverted	281	FALSE	2.65466
E022137	male	Seroconverted	397	FALSE	0.0716974
E022137	male	Seroconverted	612	FALSE	0
E022137	male	Seroconverted	767	FALSE	0.0547559
E022137	male	Seroconverted	899	FALSE	8.64364
E026079	male	Seroconverted	227	FALSE	39.519
E026079	male	Seroconverted	369	FALSE	0.70791
E026079	male	Seroconverted	582	TRUE	0.0353732
E026079	male	Seroconverted	760	TRUE	0
T013815	female	Seroconverted	42	FALSE	6.25095
T013815	female	Seroconverted	155	FALSE	77.8702
T013815	female	Seroconverted	421	FALSE	31.41
T013815	female	Seroconverted	481	FALSE	2.11968
T013815	female	Seroconverted	485	FALSE	7.78579
T013815	female	Seroconverted	587	FALSE	0.0724579
T013815	female	Seroconverted	643	FALSE	0.0397456
T013815	female	Seroconverted	727	FALSE	0.123386
E001463	male	Control	303	FALSE	13.8675
E001463	male	Control	457	FALSE	18.4476
E001463	male	Control	638	FALSE	13.1991
E001463	male	Control	853	FALSE	6.13739
E001463	male	Control	1062	TRUE	24.7321
E001463	male	Control	943	TRUE	18.4143
E006547	male	Control	369	FALSE	1.90878
E006547	male	Control	465	TRUE	0
E006547	male	Control	600	TRUE	0
E006547	male	Control	785	TRUE	2.47628
E006547	male	Control	1040	TRUE	0.158538
E006673	female	Control	207	FALSE	0.929969
E006673	female	Control	339	FALSE	1.40756
E006673	female	Control	431	FALSE	0.702923
E006673	female	Control	536	FALSE	0
E006673	female	Control	705	FALSE	1.09332
E010590	male	Control	227	FALSE	0.943272
E010590	male	Control	322	FALSE	0.0171365
E010590	male	Control	423	TRUE	0
E010590	male	Control	525	TRUE	0
E010590	male	Control	576	TRUE	0.174626
E010590	male	Control	626	TRUE	0.382715
E010590	male	Control	709	TRUE	1.62622
E010590	male	Control	804	TRUE	0.121178
E010590	male	Control	919	TRUE	0.0321958
E010590	male	Control	1045	TRUE	0.053525
E018268	female	Control	352	FALSE	0.843772
E018268	female	Control	504	FALSE	0.438027
E018268	female	Control	606	TRUE	0.413332
E018268	female	Control	747	TRUE	0.197308
E018268	female	Control	910	TRUE	0.468278
E018268	female	Control	1017	TRUE	0
E018268	female	Control	1233	TRUE	3.89111
E022852	male	Control	362	FALSE	2.74176
E022852	male	Control	518	FALSE	1.35695
E022852	male	Control	681	FALSE	0.237769
E022852	male	Control	973	FALSE	0.210955
T014292	female	Control	249	FALSE	7.95871
T014292	female	Control	310	FALSE	2.43492
T014292	female	Control	471	TRUE	2.46097
T014292	female	Control	562	TRUE	6.17588
T014292	female	Control	652	TRUE	0.13233
T014292	female	Control	736	TRUE	0.174175
E016924	female	Control	164	FALSE	0.167034
E016924	female	Control	290	FALSE	0.328866
E016924	female	Control	505	FALSE	1.04181
E016924	female	Control	769	FALSE	2.71096
E016924	female	Control	911	FALSE	0.6683
E016924	female	Control	1131	FALSE	4.38507
