# Supplementary material for: Type 1 Diabetes: an Association Between Autoimmunity, the Dynamics of Gut Amyloid-producing E. coli and Their Phages
Source: Sci Rep. 2019 Jul 4;9:9685. doi: 10.1038/s41598-019-46087-x (PMC6609616; doi:10.1038/s41598-019-46087-x)
Supplement: Supplementary file 8 — Supplementary Table S7 [file 41598_2019_46087_MOESM8_ESM.xlsx]

## Sheet: Alpha
Type 1 Diabetes: an Association Between Autoimmunity the Dynamics of Gut Amyloid-producing E. coli and Their Phages
George Tetz, Stuart M. Brown, Yuhan Hao, Victor Tetz
Supplementary table 7.
Alpha-diversity of E.coli bacteriophages in the pre-seroconversion period.
	date	phenotpye	Chao1	ACE	Shannon	Simpson	DInvSimp		T-tests for Alpha div metrics	Chao	ACE	Shan	Simp
E001463	303	Control	2.121	13.3205	1.28622	0.700878	3.34311		Control vs Sero	0.0420683	0.03589	0.119794	0.191936
E001463	457	Control	5.01511	16.3554	1.31491	0.715261	3.51199		Control vs TID	0.967039	0.917444	0.00322072	0.2065
E001463	638	Control	5.06455	18.0805	1.49815	0.756727	4.11061		Control vs case (Sero+T1D)	0.173455	0.144067	0.011632	0.722801
E001463	853	Control	1.27701	15.5836	2.70473	0.915738	11.8678
E001463	943	Control	11.7487	22.7241	1.80956	0.814417	5.38844
E001463	1062	Control	-5.83544	3.21459	1.24452	0.677253	3.09841
E006547	369	Control	40.9055	45.9617	2.92101	0.942392	17.3588
E006547	465	Control	31.1888	41.3847	1.58634	0.743693	3.90158
E006547	600	Control	42.2236	46.2417	2.12049	0.87051	7.72263
E006547	785	Control	39.2138	45.6318	3.41233	0.966389	29.7526
E006547	1040	Control	34.6729	43.1018	1.37387	0.74394	3.90533
E006673	207	Control	45.2138	51.6318	3.27485	0.959504	24.6938
E006673	339	Control	41.2702	48.1967	2.72897	0.932449	14.8036
E006673	431	Control	45.6795	51.5739	2.36232	0.902298	10.2352
E006673	536	Control	48.9399	53.152	0.671955	0.478958	1.91923
E006673	705	Control	45.4851	51.1022	2.90506	0.943267	17.6264
E010590	227	Control	48.9853	53.3715	2.18842	0.887021	8.8512
E010590	322	Control	43.9723	49.7349	0	1	Inf
E010590	423	Control	49.4694	53.5246	0	1	Inf
E010590	525	Control	47.5682	52.7182	0	1	Inf
E010590	576	Control	50.6029	54.9087	1.07698	0.652844	2.88055
E010590	626	Control	49.9191	54.3506	2.28243	0.89589	9.60523
E010590	709	Control	51.6151	55.5707	2.84085	0.938754	16.3275
E010590	804	Control	47.209	52.673	1.60427	0.797985	4.95013
E010590	919	Control	46.551	52.8068	0	0	1
E010590	1045	Control	48.8983	52.9337	0	0	1
E016924	164	Control	52.082	56.4705	1.0937	0.663405	2.97093
E016924	290	Control	51.0522	55.3927	2.79004	0.935899	15.6004
E016924	505	Control	54.1482	57.3973	2.81082	0.938584	16.2825
E016924	769	Control	53.6125	57.2963	2.51285	0.915484	11.8321
E016924	911	Control	54.6707	57.9045	2.60581	0.923794	13.1223
E016924	1131	Control	56.8944	59.1547	3.41566	0.96424	27.9641
E018268	352	Control	54.9262	58.8742	2.15786	0.880342	8.35718
E018268	504	Control	56.7618	59.9333	1.91412	0.848421	6.59721
E018268	606	Control	56.4736	59.5686	2.27017	0.893775	9.41396
E018268	747	Control	56.4072	59.8211	1.02344	0.614966	2.59717
E018268	910	Control	58.3746	61.0587	2.25541	0.890773	9.15529
E018268	1017	Control	57.2641	60.2972	0	0	1
E018268	1233	Control	57.4257	60.4851	3.05586	0.948387	19.3751
E022852	362	Control	58.0129	60.6024	3.48731	0.968413	31.6585
E022852	518	Control	59.9542	61.7633	3.16323	0.95712	23.321
E022852	681	Control	57.3882	60.4049	2.37676	0.905236	10.5525
E022852	973	Control	56.1718	59.5416	0.693128	0.499981	1.99992
T014292	249	Control	61.8406	63.112	2.61992	0.920045	12.5071
T014292	310	Control	62.7532	63.4006	3.05868	0.944978	18.1746
T014292	471	Control	61.9604	62.808	2.79735	0.937234	15.9322
T014292	562	Control	62.7532	63.4006	3.28289	0.960575	25.3647
T014292	652	Control	60.6195	62.384	1.09475	0.664044	2.97658	AvgChao	AvgACE	AvgShan	AvgSimp
T014292	736	Control	63.2802	63.704	1.08116	0.655103	2.89941	45.7919	50.7066	1.93406	0.797285
E003989	208	Seroconverted	22.1936	34.5059	2.1686	0.863255	7.31289
E003989	303	Seroconverted	32.4199	37.4662	3.02575	0.918929	12.3349
E003989	474	Seroconverted	31.4283	38.5886	2.84551	0.938522	16.266
E003989	531	Seroconverted	20.5426	34.4624	2.60265	0.904872	10.5122
E003989	659	Seroconverted	35.9697	42.2811	1.08299	0.65656	2.91172
E003989	750	Seroconverted	29.7338	40.1724	1.38314	0.748407	3.97467
E003989	1028	Seroconverted	21.664	33.9965	0	0	1
E010629	164	Seroconverted	48.9814	54.3959	2.45339	0.900254	10.0254
E010629	389	Seroconverted	49.3809	54.5906	2.47842	0.9156	11.8483
E010629	1089	Seroconverted	48.4943	52.6008	0	1	Inf
E017751	179	Seroconverted	55.1562	58.605	1.93447	0.853763	6.83819
E017751	333	Seroconverted	53.9501	57.0612	3.25755	0.958864	24.3094
E017751	502	Seroconverted	53.676	57.5215	2.8684	0.942032	17.2509
E017751	692	Seroconverted	56.6887	59.4999	2.37832	0.905506	10.5827
E017751	722	Seroconverted	54.195	58.0276	3.26555	0.960897	25.5732
E017751	778	Seroconverted	55.4065	58.7526	1.07093	0.64738	2.83591
E017751	998	Seroconverted	53.6341	58.1921	1.50472	0.750559	4.00897
E018113	337	Seroconverted	58.4129	61.0024	1.99322	0.852975	6.80157
E018113	434	Seroconverted	54.253	57.8407	1.76274	0.82285	5.64493
E018113	527	Seroconverted	56.2673	59.0247	0	1	Inf
E018113	558	Seroconverted	54.9646	58.8179	1.93073	0.852862	6.79634
E018113	584	Seroconverted	55.4391	58.968	2.84434	0.939833	16.6203
E018113	687	Seroconverted	54.9883	58.6203	0	0	1
E018113	747	Seroconverted	56.5988	59.745	0	0	1
E018113	804	Seroconverted	57.9984	60.5295	1.9102	0.846356	6.50857
E018113	1053	Seroconverted	56.6673	59.4247	0	0	1
E022137	281	Seroconverted	58.9132	60.9555	3.35977	0.962157	26.4253
E022137	397	Seroconverted	60.2994	61.8725	0	0	1
E022137	612	Seroconverted	58.8944	61.1547	0	0	1
E022137	767	Seroconverted	60.1901	61.7696	0	1	Inf
E022137	899	Seroconverted	59.1132	61.1555	1.88047	0.837823	6.16611
E026079	227	Seroconverted	59.0597	61.0018	1.82573	0.807651	5.19889
E026079	369	Seroconverted	61.9874	62.7482	2.51273	0.914008	11.629
E026079	582	Seroconverted	58.7709	60.7737	0	1	Inf
E026079	760	Seroconverted	60.934	62.3467	0	1	Inf
T013815	42	Seroconverted	61.3989	62.6304	2.75223	0.932072	14.7215
T013815	155	Seroconverted	57.6257	60.6851	1.54044	0.772642	4.39835
T013815	421	Seroconverted	62.2296	63.1666	1.76656	0.720197	3.57395
T013815	481	Seroconverted	58.7659	61.6611	3.55076	0.970404	33.788
T013815	485	Seroconverted	59.6491	61.6669	1.77667	0.82812	5.81802
T013815	587	Seroconverted	61.1757	62.5599	0	0	1
T013815	643	Seroconverted	62.7532	63.4006	0	0	1	AvgChao	AvgACE	AvgShan	AvgSimp
T013815	727	Seroconverted	60.0782	62.076	1.59945	0.795767	4.89636	52.3475	56.1934	1.56573	0.714445
E003251	208	T1D	7.11443	21.5322	2.97079	0.94513	18.2248
E003251	249	T1D	14.2587	27.4837	0.625441	0.433837	1.76627
E003251	355	T1D	25.4957	34.2509	2.14469	0.87648	8.09585
E003251	474	T1D	19.9766	30.4543	0	1	Inf
E003251	508	T1D	27.3678	34.4327	0	1	Inf
E006574	237	T1D	37.5228	45.986	2.48173	0.912862	11.476
E006574	366	T1D	44.0365	49.1398	2.23783	0.880009	8.33396
E006574	430	T1D	41.1782	47.8941	1.50409	0.743474	3.89823
E006574	520	T1D	39.8538	47.612	0	0	1
E006574	562	T1D	44.5978	49.249	2.07269	0.873221	7.88776
E006574	616	T1D	40.4925	47.4721	1.08982	0.660721	2.94743
E006574	683	T1D	43.2834	49.2436	0	1	Inf
E006574	788	T1D	46.0522	50.3927	0	1	Inf
E006574	844	T1D	40.4665	48.0793	0	1	Inf
E006574	918	T1D	45.6464	51.0165	0	1	Inf
E006574	1049	T1D	42.0449	48.9887	0	1	Inf
E010937	237	T1D	54.0015	57.4877	2.59222	0.921292	12.7053
E010937	385	T1D	51.0096	55.1741	2.61499	0.924798	13.2974
E010937	509	T1D	51.7354	56.0874	2.86391	0.941419	17.0702
E010937	630	T1D	52.0927	55.7901	0.690459	0.497314	1.98931
E010937	661	T1D	50.2085	54.784	1.3843	0.749028	3.98451
E010937	692	T1D	53.2391	56.768	1.37943	0.746424	3.94359
E010937	938	T1D	52.3623	56.6959	3.16081	0.956952	23.2298
E010937	964	T1D	51.8609	55.7167	0	1	Inf
E010937	1027	T1D	50.4792	54.8012	0	1	Inf
T025418	264	T1D	63.2802	63.704	2.76388	0.884935	8.69074
T025418	399	T1D	62.9736	63.5387	3.03085	0.948371	19.3691
T025418	477	T1D	64	64	0	1	Inf
T025418	527	T1D	61.7065	63.0012	0	1	Inf
T025418	568	T1D	64	64	1.54915	0.774334	4.43132
T025418	629	T1D	64	64	0	1	Inf	AvgChao	AvgACE	AvgShan	AvgSimp
T025418	1025	T1D	64	64	0	1	Inf	45.9481	51.0243	1.16116	0.864706

## Sheet: phage_cov1
ID	phenotpye	Escherichia Stx1-converting recombinant phage HUN/2013	Escherichia phage Pollock	Escherichia phage phi191	Escherichia phage TL-2011b, ENA|JQ011317|JQ011317.1	Escherichia phage TL-2011c, ENA|JQ011318|JQ011318.1	Escherichia phage HK639,ENA|HM208537|HM208537.1	Escherichia phage HK75, ENA|HM173637|HM173637.1	Escherichia phage N15	Escherichia phage HK022	Escherichia phage T, ENA|AY587007|AY587007.1	Escherichia phage D108, ENA|GQ357916|GQ357916.1	Escherichia phage K1G, ENA|GU196277|GU196277.1	Escherichia phage K1H, ENA|GU196278|GU196278.1	Escherichia phage K1ind1, ENA|GU196279|GU196279.1	Escherichia phage K1ind2, ENA|GU196280|GU196280.1	Escherichia phage K1ind3, ENA|GU196281|GU196281.1	ENA|JX560968|JX560968.1 Escherichia phage EC6, complete genome. [26-MAY-2017]	Escherichia phage 1720a-02	Enterobacteria phage cdtI	Enterobacteria phage P2	Enterobacteria phage HK97	Enterobacteria phage Mu	Enterobacteria phage 933W	Enterobacteria phage P7	Enterobacteria phage VT2-Sakai proviral DNA, ENA|AP000363|AP000363.1	Enterobacteria phage AR1 DNA, ENA|AP011113|AP011113.1	Enterobacteria phage phiP27, ENA|AJ298298|AJ298298.1	Enterobacteria phage BP-4795, ENA|AJ556162|AJ556162.1	Enterobacteria phage RB10	Enterobacteria phage P88	Enterobacteria phage JenP1	Enterobacteria phage 9g	Enterobacteria phage mEpX1, ENA|JQ182727|JQ182727.1	Enterobacteria phage mEp460, ENA|JQ182728|JQ182728.1	Enterobacterial phage mEp390, ENA|JQ182729|JQ182729.1	Enterobacteria phage mEp237, ENA|JQ182730|JQ182730.1	Enterobacteria phage mEp235, ENA|JQ182731|JQ182731.1	Enterobacterial phage mEp234, ENA|JQ182732|JQ182732.1	Enterobacterial phage mEp213, ENA|JQ182733|JQ182733.1	Enterobacteria phage mEp043 c-1, ENA|JQ182734|JQ182734.1	Enterobacteria phage HK106, cENA|JQ086369|JQ086369.1	Enterobacteria phage HK140,ENA|JQ086370|JQ086370.1	Enterobacteria phage HK225, ENA|JQ086371|JQ086371.1	Enterobacteria phage HK446, ENA|JQ086372|JQ086372.1	Enterobacteria phage HK542, ENA|JQ086373|JQ086373.1	Enterobacteria phage HK544, ENA|JQ086374|JQ086374.1	Enterobacteria phage HK630, ENA|JQ086376|JQ086376.1	Enterobacteria phage HK633, ENA|JQ086377|JQ086377.1
E001463-1062	Control	0	0	0	0	0	0	0	0	0	0	0	0	0	0	0	0	0	108.224	0	0	0	0	0	0	0	0	0	0	0	0	0	0	0	0	0	0	0	0	0	0	0	0	0	0	0	0	0	0
E001463-303	Control	0	0	0	0	0	0	0	0	0	0	0	0	0	0	0	0	0	50.9428	0	0	0	0	0	0	0	0	0	0	0	0	0	0	0	0	0	0	0	0	0	0	0	0	0	0	0	0	0	0
E001463-457	Control	0	0	0	0	0	0	0	0	0	0	0	0	0	0	0	0	0	54.3844	0	0	0	0	0	0	0	0	0	0	0	0	0	0	0	0	0	0	0	0	0	0	0	0	0	0	0	0	0	0
E001463-638	Control	0	0	0	0	0	0	0	0	0	0	0	0	0	0	0	0	0	54.9818	0	0	0	0	0	48.1111	0	0	0	0	0	0	0	0	0	0	0	0	0	0	0	0	0	0	0	0	0	0	0	0
E001463-853	Control	0	0	3.4175	6.3723	6.5179	0	0	0	0	0	0	0	0	0	0	0	0	15.6305	4.6917	0	0	0	0	29.0529	0	0	0	7.8984	0	0	0	0	0	5.8341	0	6.9075	0	0	0	0	0	5.6246	0	0	0	0	0	0
E001463-943	Control	0	0	0	0	0	0	0	0	0	0	0	0	0	0	0	0	0	36.3508	0	0	0	0	0	68.1211	0	0	0	17.4463	0	0	0	0	0	0	0	0	0	0	0	0	0	0	0	0	0	0	0	0
E003251-208	T1D	0	0	0	4.8025	8.1895	0	0	0	0	3.5395	0	0	0	0	0	0	0	6.8923	4.9803	4.3216	3.4792	0	0	3.7109	0	0	0	12.595	0	0	0	0	0	5.5222	0	0	0	0	0	0	0	0	0	0	0	7.549	0	0
E003251-249	T1D	0	0	0	0	0	0	0	0	0	0	0	0	0	0	0	0	0	0	0	1.3853	0	0	0	2.9694	0	0	0	0	0	0	0	0	0	0	0	0	0	0	0	0	0	0	0	0	0	0	0	0
E003251-355	T1D	0	0	0	0	0	0	0	0	0	0	0	0	0	0	0	0	0	4.236	1.4718	1.892	0	0	0	0	0	0	0	1.5843	0	0	0	0	0	2.0981	0	0	0	0	0	0	0	0	0	0	0	0	0	0
E003251-474	T1D	0	0	0	0	0	0	0	0	0	0	0	0	0	0	0	0	0	0	0	0	0	0	0	0	0	0	0	0	0	0	0	0	0	0	0	0	0	0	0	0	0	0	0	0	0	0	0	0
E003251-508	T1D	0	0	0	0	0	0	0	0	0	0	0	0	0	0	0	0	0	0	0	0	0	0	0	0	0	0	0	0	0	0	0	0	0	0	0	0	0	0	0	0	0	0	0	0	0	0	0	0
E003989-1028	Seroconverted	0	0	0	0	0	0	0	0	0	0	0	0	0	0	0	0	0	6.4364	0	0	0	0	0	0	0	0	0	0	0	0	0	0	0	0	0	0	0	0	0	0	0	0	0	0	0	0	0	0
E003989-208	Seroconverted	0	0	0	0	0	2.752	0	0	0	0	0	0	0	0	0	0	0	0	28.6735	4.2931	0	0	0	24.3731	0	0	0	36.9854	0	0	0	0	0	21.2361	0	0	0	0	2.2198	0	3.5267	1.8704	0	0	0	0	0	0
E003989-303	Seroconverted	0	0	0	5.224	0	6.0128	5.3127	0	48.2177	0	0	0	0	0	0	0	0	4.092	5.6266	4.6345	0	0	0	11.7676	0	0	6.1165	8.2772	0	0	0	0	5.746	4.7838	5.3858	4.6205	5.9067	7.3824	0	0	0	3.4496	5.7828	5.8559	0	0	0	3.8984
E003989-474	Seroconverted	0	0	0	4.1776	0	3.7875	0	0	0	0	2.6348	0	0	0	0	0	0	4.2313	4.0605	3.5276	0	0	0	5.2397	0	0	0	9.4322	0	3.1268	0	0	0	3.6581	0	3.7427	0	0	0	0	0	4.2031	0	0	0	0	4.9767	0
E003989-531	Seroconverted	0	0	0	1.7565	0	2.1742	1.7565	0	3.713	0	0	0	0	0	0	0	0	1.7046	1.7676	0	0	0	0	9.9517	0	0	0	2.6571	0	0	0	0	2.1161	0	0	2.7454	0	0	0	0	0	0	2.617	2.0413	0	0	0	0
E003989-659	Seroconverted	0	0	0	0	0	1.9147	0	0	0	0	0	0	0	0	0	0	0	0	0	0	0	0	0	2.6124	0	0	0	0	0	0	0	0	0	0	0	0	0	0	0	0	0	0	0	0	0	0	0	0
E003989-750	Seroconverted	0	0	0	2.1181	0	0	0	0	0	0	0	0	0	0	0	0	0	0	0	2.3488	0	0	0	0	0	0	0	0	0	0	0	0	0	0	0	0	0	0	0	0	0	0	0	0	0	0	0	0
E006547-1040	Control	0	0	0	0	0	0	0	0	0	0	0	0	0	0	0	0	0	1.8704	2.9416	0	0	0	0	0	0	0	0	0	0	0	0	0	0	0	0	0	0	0	0	0	0	0	0	0	0	0	0	0
E006547-369	Control	0	0	0	2.4711	4.6359	2.9946	0	0	0	0	0	0	0	0	0	0	0	0	6.8604	3.5897	2.8112	0	0	2.8531	0	0	0	0	0	1.2169	0	0	0	3.466	0	1.9533	0	0	0	0	0	0	3.2929	0	0	2.2149	0	0
E006547-465	Control	0	0	0	0	0	7.8045	0	0	0	0	0	0	0	0	0	0	0	7.3169	0	0	0	0	0	30.7028	0	0	0	0	0	0	0	0	0	0	7.2411	0	7.8305	0	0	0	0	0	0	0	0	0	0	0
E006547-600	Control	0	0	0	0	0	4.7291	0	6.5964	0	0	0	0	0	0	0	0	0	0	0	0	0	0	0	13.6304	0	0	0	0	0	0	0	0	0	0	7.8197	6.3457	0	0	0	0	0	0	5.3034	0	0	0	0	0
E006547-785	Control	0	0	0	3.3456	0	3.8986	3.5799	0	3.6889	0	3.3994	0	0	0	0	0	0	4.07	4.0261	3.6337	4.1282	4.204	0	3.7433	0	0	0	5.1663	0	0	0	0	0	4.9144	0	4.6025	5.0575	2.9725	3.6561	0	4.01	4.0189	0	0	4.0577	4.4971	0	1.7265
E006574-1049	T1D	0	0	0	0	0	0	0	0	0	0	0	0	0	0	0	0	0	0	0	0	0	0	0	0	0	0	0	0	0	0	0	0	0	0	0	0	0	0	0	0	0	0	0	0	0	0	0	0
E006574-237	T1D	0	0	0	13.9956	0	0	0	0	0	0	0	0	0	0	0	0	0	0	16.7482	0	0	0	0	10.283	0	0	0	4.1986	0	10.7761	0	13.493	0	12.4048	0	0	0	0	0	0	0	0	0	0	0	0	0	0
E006574-366	T1D	0	0	0	8.3608	0	0	0	0	0	0	0	0	0	0	0	0	0	0	0	8.9196	0	0	0	3.1849	0	0	0	2.824	0	2.0612	0	9.8006	0	7.6379	0	0	0	0	0	0	0	0	0	0	0	0	0	0
E006574-430	T1D	0	0	0	8.1095	0	0	0	0	32.7157	0	0	0	0	0	0	0	0	0	0	1.8645	0	0	0	37.0483	0	0	0	0	0	0	0	0	0	0	0	0	0	0	0	0	0	0	0	0	0	0	0	0
E006574-520	T1D	0	0	0	0	0	0	0	0	0	0	0	0	0	0	0	0	0	0	0	0	0	0	0	1.7191	0	0	0	0	0	0	0	0	0	0	0	0	0	0	0	0	0	0	0	0	0	0	0	0
E006574-562	T1D	0	0	0	0	0	0	0	0	0	0	0	0	0	0	0	0	0	0	0	2.7991	0	0	0	2.0514	0	0	0	1.9961	0	2.0079	0	0	0	0	0	0	0	0	0	0	0	0	0	0	0	0	0	0
E006574-616	T1D	0	0	0	0	0	0	0	0	0	0	0	0	0	0	0	0	0	0	1.6225	0	0	0	0	0	0	0	0	1.8175	0	2.2279	0	0	0	0	0	0	0	0	0	0	0	0	0	0	0	0	0	0
E006574-683	T1D	0	0	0	0	0	0	0	0	0	0	0	0	0	0	0	0	0	0	0	0	0	0	0	0	0	0	0	0	0	0	0	0	0	0	0	0	0	0	0	0	0	0	0	0	0	0	0	0
E006574-788	T1D	0	0	0	0	0	0	0	0	0	0	0	0	0	0	0	0	0	0	0	0	0	0	0	0	0	0	0	0	0	0	0	0	0	0	0	0	0	0	0	0	0	0	0	0	0	0	0	0
E006574-844	T1D	0	0	0	0	0	0	0	0	0	0	0	0	0	0	0	0	0	0	0	0	0	0	0	0	0	0	0	0	0	0	0	0	0	0	0	0	0	0	0	0	0	0	0	0	0	0	0	0
E006574-918	T1D	0	0	0	0	0	0	0	0	0	0	0	0	0	0	0	0	0	0	0	0	0	0	0	0	0	0	0	0	0	0	0	0	0	0	0	0	0	0	0	0	0	0	0	0	0	0	0	0
E006673-207	Control	0	0	3.8311	2.7382	3.6623	0	0	0	10.1381	0	0	0	0	0	0	0	0	3.6089	4.0472	0	5.0874	0	0	1.6423	0	0	3.4574	4.1743	0	0	0	0	4.1996	4.6009	0	2.0336	0	0	0	3.188	4.5084	0	0	0	3.5504	0	0	0
E006673-339	Control	0	0	0	2.8903	1.3788	0	0	1.8635	0	0	0	0	0	0	0	0	0	3.1607	3.3164	2.4826	0	0	0	0	0	0	0	3.2603	0	0	0	0	0	3.3577	0	0	0	0	0	0	0	0	1.6993	0	0	0	3.6882	0
E006673-431	Control	0	0	0	1.7439	0	0	0	0	0	0	0	0	0	0	0	0	0	4.3066	2.9233	2.5171	2.0766	0	0	0	0	0	0	2.8506	0	0	0	0	0	2.9249	0	0	0	0	0	0	0	0	0	0	0	0	0	0
E006673-536	Control	0	0	0	0	0	0	0	0	6.7432	0	0	0	0	0	0	0	0	0	0	0	0	0	0	4.4475	0	0	0	0	0	0	0	0	0	0	0	0	0	0	0	0	0	0	0	0	0	0	0	0
E006673-705	Control	0	0	0	2.7269	0	0	0	0	0	0	0	0	0	0	0	0	0	3.0981	3.3076	0	1.4178	0	0	4.0781	0	0	0	4.2254	0	2.4514	4.8316	0	0	3.2926	0	4.0588	0	0	0	0	0	3.1449	4.3808	0	2.7252	0	5.7456	0
E010590-1045	Control	0	0	0	0	0	0	0	0	0	0	0	0	0	0	0	0	0	3.3678	0	0	0	0	0	0	0	0	0	0	0	0	0	0	0	0	0	0	0	0	0	0	0	0	0	0	0	0	0	0
E010590-227	Control	0	0	0	0	0	0	0	0	0	0	0	0	0	0	0	0	2.6121	2.2444	2.8061	0	0	0	0	2.3036	0	0	0	0	0	0	0	0	0	2.6321	0	0	0	0	0	0	0	0	0	0	0	0	0	0
E010590-322	Control	0	0	0	0	0	0	0	0	0	0	0	0	0	0	0	0	0	0	0	0	0	0	0	0	0	0	0	0	0	0	0	0	0	0	0	0	0	0	0	0	0	0	0	0	0	0	0	0
E010590-423	Control	0	0	0	0	0	0	0	0	0	0	0	0	0	0	0	0	0	0	0	0	0	0	0	0	0	0	0	0	0	0	0	0	0	0	0	0	0	0	0	0	0	0	0	0	0	0	0	0
E010590-525	Control	0	0	0	0	0	0	0	0	0	0	0	0	0	0	0	0	0	0	0	0	0	0	0	0	0	0	0	0	0	0	0	0	0	0	0	0	0	0	0	0	0	0	0	0	0	0	0	0
E010590-576	Control	0	0	0	0	0	0	0	0	0	0	0	0	0	0	0	0	0	0	0	0	0	0	0	0	0	0	0	0	0	0	0	0	0	0	0	0	0	0	0	0	0	0	0	0	0	0	0	0
E010590-626	Control	0	0	0	1.8758	0	0	0	0	0	0	0	0	0	0	0	0	0	0	1.5968	0	0	0	0	1.9147	0	0	0	1.371	0	2.096	0	0	0	0	0	0	0	0	0	0	0	2.1228	0	0	0	0	0	0
E010590-709	Control	0	0	0	2.6392	0	0	0	0	0	0	0	0	0	0	0	0	0	2.4022	4.945	3.9175	0	0	0	1.6137	0	0	3.0661	6.041	0	3.2283	0	0	0	4.3499	2.9872	0	0	0	0	0	0	0	0	0	0	0	0	0
E010590-804	Control	0	0	0	1.4691	0	0	0	0	0	0	0	0	0	0	0	0	0	0	0	0	0	0	0	0	0	0	0	0	0	1.8349	0	0	0	0	0	0	0	0	0	0	0	0	0	0	0	0	0	0
E010590-919	Control	0	0	0	0	0	0	0	0	0	0	0	0	0	0	0	0	0	9.8915	0	0	0	0	0	0	0	0	0	0	0	0	0	0	0	0	0	0	0	0	0	0	0	0	0	0	0	0	0	0
E010629-1089	Seroconverted	0	0	0	0	0	0	0	0	0	0	0	0	0	0	0	0	0	0	0	0	0	0	0	0	0	0	0	0	0	0	0	0	0	0	0	0	0	0	0	0	0	0	0	0	0	0	0	0
E010629-164	Seroconverted	0	0	0	2.4019	0	0	0	0	0	0	0	0	0	0	0	0	0	4.8406	5.0134	9.3474	0	0	0	0	0	0	0	11.2694	0	0	0	0	0	9.3797	0	2.4152	0	0	0	0	0	3.5205	0	0	0	0	0	0
E010629-389	Seroconverted	0	0	0	0	0	0	0	0	0	0	0	0	0	0	0	0	0	0	6.2208	0	0	0	0	0	0	0	0	0	0	0	0	0	0	6.0413	0	7.6273	0	0	7.3365	7.981	0	7.0008	0	0	0	5.3905	0	0
E010937-1027	T1D	0	0	0	0	0	0	0	0	0	0	0	0	0	0	0	0	0	0	0	0	0	0	0	0	0	0	0	0	0	0	0	0	0	0	0	0	0	0	0	0	0	0	0	0	0	0	0	0
E010937-237	T1D	9.0145	0	0	9.1834	18.0708	0	0	0	0	0	0	0	0	0	0	0	0	10.4655	10.6305	0	0	0	0	0	0	0	6.5328	9.4045	0	0	0	0	0	19.5052	0	0	0	0	0	0	0	9.4752	0	0	0	0	0	0
E010937-385	T1D	0	0	0	2.9873	2.464	0	0	0	0	0	0	0	0	0	0	0	0	2.2905	2.8906	0	0	0	0	2.5235	0	0	0	0	0	0	0	0	0	3.0998	0	2.0862	0	0	0	0	0	0	1.8443	0	0	0	0	0
E010937-509	T1D	0	0	0	3.5758	5.5722	0	0	0	0	0	0	0	0	0	0	0	0	3.4275	4.3298	0	0	0	0	2.6117	0	0	0	2.9333	0	0	0	0	0	3.9835	0	2.6124	0	2.7285	0	0	0	2.2999	4.7037	0	0	0	0	0
E010937-630	T1D	0	0	0	0	0	0	0	0	0	0	0	0	0	0	0	0	0	0	0	0	0	0	0	0	0	0	0	0	0	0	0	0	0	0	0	0	0	0	0	0	0	0	0	0	0	0	0	0
E010937-661	T1D	0	0	0	0	0	0	0	0	0	0	0	0	0	0	0	0	0	2.0133	0	0	0	0	0	0	0	0	0	2.3272	0	0	0	0	0	0	0	0	0	0	0	0	0	0	0	0	0	0	0	0
E010937-692	T1D	0	0	0	0	0	0	0	0	0	0	0	0	0	0	0	0	0	1.7193	0	0	0	0	0	0	0	0	0	2.2005	0	0	0	0	0	0	0	0	0	0	0	0	0	0	0	0	0	0	0	0
E010937-938	T1D	0	0	0	3.1795	0	0	3.1588	1.8704	0	0	0	0	0	0	0	0	0	2.845	3.001	0	0	0	0	3.057	0	0	3.2873	2.898	0	0	0	0	0	3.3661	2.235	2.7528	0	0	1.6975	0	0	2.7054	0	3.3128	0	2.5175	0	0
E010937-964	T1D	0	0	0	0	0	0	0	0	0	0	0	0	0	0	0	0	0	0	0	0	0	0	0	0	0	0	0	0	0	0	0	0	0	0	0	0	0	0	0	0	0	0	0	0	0	0	0	0
E016924-1131	Control	0	0	0	5.0812	0	2.799	1.4292	0	2.9582	0	3.4678	0	0	0	0	0	0	3.7766	4.6652	2.8501	2.7725	3.6195	0	3.2114	4.0444	0	2.7656	3.2253	0	0	0	0	0	4.8215	0	0	2.1308	0	3.1672	2.016	0	8.8163	0	0	0	0	4.1735	2.4744
E016924-164	Control	0	0	0	0	0	0	0	0	0	0	0	0	0	0	0	0	0	1.8832	0	0	0	0	0	2.1042	0	0	0	0	0	0	0	0	0	0	0	1.649	0	0	0	0	0	0	0	0	0	0	0	0
E016924-290	Control	0	0	0	1.3899	0	2.6282	2.4918	0	0	0	0	0	0	0	0	0	0	1.3117	0	0	0	0	0	4.1095	0	0	0	0	0	0	0	0	0	2.1236	2.4456	2.1179	0	0	2.2186	0	0	0	2.2554	0	1.6764	0	0	0
E016924-505	Control	0	0	0	2.716	0	0	0	0	0	0	0	0	0	0	0	0	0	1.6939	2.5787	3.093	0	0	0	2.6968	0	0	0	1.572	0	2.0742	0	0	0	3.0321	0	2.2085	0	0	0	0	0	0	0	2.636	0	0	0	0
E016924-769	Control	0	0	0	3.5884	0	0	0	0	0	0	0	0	0	0	0	0	0	0	4.6785	0	0	0	0	0	0	0	0	2.0022	0	0	6.718	0	0	4.6984	0	4.8541	0	0	0	0	0	2.5133	0	0	0	0	0	0
E016924-911	Control	0	0	0	1.7751	1.7565	0	0	0	0	0	0	0	0	0	0	0	0	2.6502	3.6471	2.3272	0	0	0	0	0	0	0	0	0	0	0	0	0	2.51	0	0	1.7642	0	0	0	0	1.8918	0	0	0	0	0	0
E017751-179	Seroconverted	0	0	0	1.6975	0	0	0	0	0	0	0	0	0	0	0	0	0	1.7642	0	1.8843	0	0	0	0	0	0	2.3705	0	0	1.6833	0	0	0	1.7389	0	0	0	0	0	0	0	0	0	0	0	0	0	0
E017751-333	Seroconverted	0	0	0	4.6026	0	0	2.8857	4.4256	0	0	0	0	0	0	0	0	0	2.8637	5.3822	1.9238	0	0	0	7.3749	0	0	0	5.9942	0	1.4498	0	0	0	4.9363	1.466	3.283	3.2064	4.7976	2.5954	0	1.9574	3.5831	0	0	2.4048	2.9664	3.9286	0
E017751-502	Seroconverted	0	0	0	1.8967	0	0	0	0	0	0	0	0	0	0	0	0	0	2.3741	2.9508	2.4025	0	0	0	0	0	0	2.4622	0	0	1.5326	0	0	0	2.9127	0	3.3475	0	0	0	0	0	0	0	0	0	0	0	0
E017751-692	Seroconverted	0	0	0	0	0	0	1.4077	0	1.4021	0	0	0	0	0	0	0	0	2.1581	1.3783	2.1388	0	0	0	1.9444	0	0	0	0	0	0	0	0	0	1.7133	0	1.933	0	0	0	0	0	0	0	0	0	0	0	0
E017751-722	Seroconverted	0	0	0	4.6557	6.402	0	5.7159	0	5.0033	0	0	0	0	0	0	0	0	6.2621	5.2271	0	6.3125	0	0	0	0	0	0	6.305	0	0	0	0	0	4.8323	0	6.6518	3.4176	0	4.5138	0	2.1084	5.7129	0	4.0481	0	3.452	0	5.3333
E017751-778	Seroconverted	0	0	0	0	0	0	0	0	0	0	0	0	0	0	0	0	0	0	0	0	0	0	0	0	0	0	0	0	0	0	0	0	0	1.7719	0	0	0	0	0	0	0	0	0	0	0	0	0	0
E017751-998	Seroconverted	0	0	0	0	0	0	0	0	0	0	0	0	0	0	0	0	0	4.6418	0	1.8791	0	0	0	0	0	0	0	0	0	0	0	0	0	0	0	0	0	0	0	0	0	0	0	0	0	0	0	0
E018113-1053	NA	0	0	0	0	0	0	0	0	0	0	0	0	0	0	0	0	0	1.8198	0	0	0	0	0	0	0	0	0	0	0	0	0	0	0	0	0	0	0	0	0	0	0	0	0	0	0	0	0	0
E018113-337	Seroconverted	0	0	0	0	108.562	0	0	0	0	0	0	0	0	0	0	0	0	72.1772	77.7856	0	0	0	0	0	0	0	0	0	0	0	0	0	0	168.857	0	0	0	0	0	0	0	0	0	0	0	0	0	0
E018113-434	Seroconverted	0	0	0	2.1171	0	0	0	0	0	0	0	0	0	0	0	0	0	0	0	0	0	0	0	0	0	0	0	0	0	0	0	0	0	0	0	0	0	0	0	0	0	0	0	1.7414	0	0	0	0
E018113-527	Seroconverted	0	0	0	0	0	0	0	0	0	0	0	0	0	0	0	0	0	0	0	0	0	0	0	0	0	0	0	0	0	0	0	0	0	0	0	0	0	0	0	0	0	0	0	0	0	0	0	0
E018113-558	Seroconverted	0	0	0	0	0	0	0	0	0	0	0	0	0	0	0	0	0	2.036	2.2545	0	0	0	0	1.572	0	0	0	0	0	0	0	0	0	2.6623	0	0	0	0	0	0	0	0	0	0	0	0	0	0
E018113-584	Seroconverted	6.5019	0	0	4.9624	0	0	0	0	0	0	0	0	0	0	0	0	0	4.8291	6.7477	0	0	0	0	1.6042	0	0	8.5697	5.0913	0	0	0	0	0	5.9636	0	3.6911	0	0	0	0	0	3.3202	0	0	0	0	0	0
E018113-687	Seroconverted	0	0	0	0	0	0	0	0	0	0	0	0	0	0	0	0	0	0	0	0	0	0	0	0	0	0	0	0	0	0	0	0	0	0	0	0	0	0	0	0	0	0	0	0	0	0	0	0
E018113-747	Seroconverted	0	0	0	0	0	0	0	0	0	0	0	0	0	0	0	0	0	0	0	0	0	0	0	0	0	0	0	0	0	0	0	0	0	0	0	0	0	0	0	0	0	0	0	0	0	0	0	0
E018113-804	Seroconverted	0	0	0	1.8789	0	0	0	0	0	0	0	0	0	0	0	0	0	0	1.9238	0	0	0	0	0	0	0	0	0	0	0	0	0	0	1.6764	0	0	0	0	0	2.1489	0	0	0	0	0	0	0	0
E018268-1017	Control	0	0	0	0	0	0	0	0	0	0	0	0	0	0	0	0	0	1.8704	0	0	0	0	0	0	0	0	0	0	0	0	0	0	0	0	0	0	0	0	0	0	0	0	0	0	0	0	0	0
E018268-1233	Control	0	7.3727	0	5.2236	0	0	0	0	0	0	0	0	0	0	0	0	0	5.0823	7.2789	0	0	0	0	7.4518	0	0	0	11.0142	0	5.3356	0	0	0	6.873	3.3375	7.131	5.2523	0	0	0	0	4.0021	0	0	0	3.5578	0	0
E018268-352	Control	0	0	0	2.472	0	0	0	0	0	0	0	0	0	0	0	0	0	0	0	0	0	0	0	0	0	0	0	0	0	0	0	0	0	2.63	0	0	0	0	0	0	0	0	0	0	0	0	1.2367	0
E018268-504	Control	0	0	0	0	0	0	0	0	0	0	0	0	0	0	0	0	0	0	1.3117	0	0	0	0	2.8724	0	0	0	0	0	0	0	0	0	0	0	0	0	0	0	0	0	0	0	0	0	0	0	0
E018268-606	Control	0	0	0	0	0	0	0	0	0	0	0	0	0	0	0	0	0	1.616	2.5145	1.3004	0	0	0	1.8618	0	0	0	3.2212	0	0	0	0	0	2.2804	0	0	0	0	0	0	0	0	0	0	0	0	0	0
E018268-747	Control	0	0	0	1.8036	0	0	0	0	0	0	0	0	0	0	0	0	0	0	0	1.2731	0	0	0	3.2349	0	0	0	0	0	0	0	0	0	0	0	0	0	0	0	0	0	0	0	0	0	0	0	0
E018268-910	Control	0	1.6833	0	0	0	0	0	0	0	0	0	0	0	0	0	0	0	3.7875	2.2703	0	0	0	0	0	0	0	0	2.8556	0	2.0414	0	0	0	2.653	0	0	0	0	0	0	0	0	0	0	0	0	0	0
E022137-281	Seroconverted	0	0	0	4.1333	2.7477	4.3081	2.8794	2.4596	6.9824	0	0	0	0	0	0	0	0	6.7636	5.2559	11.5452	2.2955	0	0	5.2004	0	0	3.8692	2.8056	3.7934	0	0	3.0355	3.6983	5.2964	0	3.9662	0	0	4.2279	1.6382	4.3058	4.1921	3.8888	0	0	0	6.9476	0
E022137-397	Seroconverted	0	0	0	0	0	0	0	0	0	0	0	0	0	0	0	0	0	0	0	0	0	0	0	3.044	0	0	0	0	0	0	0	0	0	0	0	0	0	0	0	0	0	0	0	0	0	0	0	0
E022137-612	Seroconverted	0	0	0	0	0	0	0	0	0	0	0	0	0	0	0	0	0	1.2367	0	0	0	0	0	0	0	0	0	0	0	0	0	0	0	0	0	0	0	0	0	0	0	0	0	0	0	0	0	0
E022137-767	Seroconverted	0	0	0	0	0	0	0	0	0	0	0	0	0	0	0	0	0	0	0	0	0	0	0	0	0	0	0	0	0	0	0	0	0	0	0	0	0	0	0	0	0	0	0	0	0	0	0	0
E022137-899	Seroconverted	0	0	0	8.941	0	0	0	0	0	0	0	0	0	0	0	0	0	17.5338	0	0	0	0	0	18.1037	0	0	0	0	0	0	0	0	0	9.1103	0	0	0	0	0	0	0	0	0	0	0	0	0	0
E022852-362	Control	1.8704	0	0	3.3736	0	0	4.0915	2.8804	1.7675	0	3.1791	0	0	0	0	0	0	3.0077	5.1405	2.788	2.4276	3.2869	0	2.9601	0	0	0	3.583	0	0	3.7079	0	0	3.8521	0	0	0	0	4.6169	3.8155	4.173	2.1398	0	0	1.5361	1.9057	3.5035	0
E022852-518	Control	0	0	0	3.0358	0	0	2.7787	0	0	0	3.0872	0	0	0	0	0	0	3.4097	3.5564	3.4778	2.8694	3.0965	2.3442	3.6256	0	0	0	3.9138	0	0	2.7859	0	0	4.3145	0	0	0	0	0	0	0	3.4624	0	0	0	3.2412	2.5751	0
E022852-681	Control	0	0	0	0	0	0	0	0	0	0	2.7049	0	0	0	0	0	0	0	2.5725	0	2.2778	2.0819	0	0	0	0	0	0	0	3.0881	0	0	0	2.2893	0	0	0	0	1.8704	0	0	0	0	0	0	1.8879	0	0
E022852-973	Control	0	0	0	0	0	0	0	0	0	0	0	0	0	0	0	0	0	0	1.8879	0	0	0	0	0	0	0	0	0	0	0	0	0	0	0	0	0	0	0	0	0	0	0	0	0	0	0	0	0
E026079-227	Seroconverted	0	0	0	0	0	2.6696	0	0	0	0	0	0	0	0	0	0	0	0	55.9511	1.6923	0	0	0	3.1499	0	0	0	0	0	0	0	0	0	52.0166	0	62.7385	0	0	0	0	0	0	0	0	0	0	2.4348	0
E026079-369	Seroconverted	0	0	0	0	0	0	0	0	1.9498	0	0	0	0	0	0	0	0	0	1.8764	0	0	0	0	2.1304	0	0	1.5968	1.5822	0	0	0	0	0	1.7564	0	0	1.6833	0	0	0	0	0	0	0	0	0	0	0
E026079-582	Seroconverted	0	0	0	0	0	0	0	0	0	0	0	0	0	0	0	0	0	0	0	0	0	0	0	0	0	0	0	0	0	0	0	0	0	0	0	0	0	0	0	0	0	0	0	0	0	0	0	0
E026079-760	Seroconverted	0	0	0	0	0	0	0	0	0	0	0	0	0	0	0	0	0	0	0	0	0	0	0	0	0	0	0	0	0	0	0	0	0	0	0	0	0	0	0	0	0	0	0	0	0	0	0	0
T013815-155	Seroconverted	0	0	0	0	0	0	0	0	0	0	0	0	0	0	0	0	0	0	73.166	0	0	0	0	0	0	0	0	0	0	0	0	0	0	83.5233	0	0	0	0	0	0	0	0	0	0	0	0	0	0
T013815-42	Seroconverted	0	0	0	7.8389	0	0	3.8603	4.4534	0	0	0	0	0	0	0	0	0	0	3.4717	0	4.8545	0	0	3.0377	0	0	0	0	0	3.8971	0	0	0	7.2254	0	5.3158	3.4737	0	0	0	0	0	0	0	0	0	7.375	0
T013815-421	Seroconverted	34.4725	0	47.1199	0	31.4015	0	0	0	0	0	28.659	2.4689	0	2.4436	0	2.1793	0	61.6214	42.932	0	0	0	0	0	0	0	0	46.6387	0	29.8619	0	0	0	54.7595	0	0	0	1.6904	0	0	0	0	57.9346	0	0	0	0	0
T013815-481	Seroconverted	0	0	0	3.53	0	0	3.343	3.636	0	0	0	5.0121	5.6336	5.3162	4.8706	5.1381	0	4.0494	3.7661	3.2895	0	0	0	0	0	0	0	2.6721	0	2.7787	2.7688	0	0	3.3374	4.5619	3.5242	2.0909	2.3042	3.6656	0	2.4219	3.1874	0	4.4527	0	2.6118	0	0
T013815-485	Seroconverted	0	0	0	0	0	0	0	0	0	0	0	0	0	0	0	0	0	0	8.8087	0	0	0	0	0	0	0	0	0	0	8.8253	0	0	0	12.6567	0	0	0	0	0	0	0	0	0	0	0	0	0	0
T013815-587	Seroconverted	0	0	0	0	0	0	0	0	0	0	0	0	0	0	0	0	0	0	0	0	0	0	0	0	0	0	0	0	0	0	0	0	0	0	0	0	0	0	0	0	0	0	0	0	0	0	0	0
T013815-643	Seroconverted	0	0	0	0	0	0	0	0	0	0	0	0	0	0	0	0	0	0	0	0	0	0	0	0	0	0	0	0	0	0	0	0	0	0	0	0	0	0	0	0	0	0	0	0	0	0	0	0
T013815-727	Seroconverted	0	0	0	0	0	0	0	0	0	0	0	0	0	0	0	0	0	0	0	0	0	0	0	1.8125	0	0	0	0	0	1.6764	0	0	0	2.4396	0	0	0	0	0	0	0	0	0	0	0	0	0	0
T014292-249	Control	0	0	0	10.1053	0	2.2036	0	0	23.5876	0	0	0	0	0	0	0	0	11.9048	16.3802	0	0	0	0	0	0	0	0	8.7021	0	0	0	0	0	20.5207	0	0	0	0	0	0	0	10.2099	0	0	0	0	0	0
T014292-310	Control	0	0	0	3.3809	0	0	0	0	5.623	0	0	0	0	0	0	0	0	4.9929	7.1537	0	2.3934	0	0	2.9168	0	0	2.9342	15.2016	0	2.0369	0	0	3.3798	7.759	0	2.5691	2.7747	0	0	0	0	4.3733	4.7047	0	0	0	0	0
T014292-471	Control	0	0	0	3.5374	0	0	0	0	0	0	0	0	0	0	0	0	0	4.2387	3.9404	2.5378	0	0	0	3.1975	0	0	1.9346	2.8373	0	0	0	0	0	3.5679	0	0	0	0	0	0	3.3981	0	2.2697	0	0	0	0	0
T014292-562	Control	11.9625	0	5.9572	6.173	6.6508	0	0	0	0	0	0	0	0	0	0	0	0	6.9951	5.727	0	5.865	0	0	0	10.3789	0	6.1826	8.6204	0	6.9911	0	5.5311	0	5.9601	0	8.0453	0	4.4306	0	0	0	0	0	0	0	3.3077	13.7362	0
T014292-652	Control	0	0	0	0	0	0	0	0	0	0	0	0	0	0	0	0	0	1.9048	0	0	0	0	0	0	0	0	0	0	0	0	0	0	0	2.3154	0	0	0	0	0	0	0	0	0	0	0	0	0	0
T014292-736	Control	0	0	0	0	0	0	0	0	0	0	0	0	0	0	0	0	0	0	1.9423	0	0	0	0	0	0	0	0	0	0	0	0	0	0	1.5131	0	0	0	0	0	0	0	0	0	0	0	0	0	0
T025418-1025	T1D	0	0	0	0	0	0	0	0	0	0	0	0	0	0	0	0	0	0	0	0	0	0	0	0	0	0	0	0	0	0	0	0	0	0	0	0	0	0	0	0	0	0	0	0	0	0	0	0
T025418-264	T1D	7.3313	0	5.1146	6.1742	9.091	4.07	0	3.2955	0	0	0	0	0	0	0	0	0	8.0237	7.7855	7.3784	4.7486	0	0	13.097	0	2.9483	0	8.6835	0	0	0	0	0	9.7536	0	2.7642	0	0	0	1.9057	0	0	0	0	0	5.8955	11.9433	0
T025418-399	T1D	0	0	0	2.1623	0	0	2.5298	0	0	0	0	0	0	0	0	0	0	2.7916	3.802	0	3.6569	0	0	3.2175	0	3.6697	0	6.8192	0	0	0	0	2.8351	4.0543	0	2.6478	3.1858	0	0	0	1.9753	1.7191	0	0	0	0	2.0167	0
T025418-477	T1D	0	0	0	0	0	0	0	0	0	0	0	0	0	0	0	0	0	0	0	0	0	0	0	0	0	0	0	0	0	0	0	0	0	0	0	0	0	0	0	0	0	0	0	0	0	0	0	0
T025418-527	T1D	0	0	0	0	0	0	0	0	0	0	0	0	0	0	0	0	0	0	0	0	0	0	0	0	0	0	0	0	0	0	0	0	0	0	0	0	0	0	0	0	0	0	0	0	0	0	0	0
T025418-568	T1D	0	0	0	0	0	0	0	0	0	0	0	0	0	0	0	0	0	0	0	0	0	0	0	0	0	0	0	0	0	0	0	0	0	3.3128	0	0	0	0	0	0	0	0	0	0	0	0	0	0
T025418-629	T1D	0	0	0	0	0	0	0	0	0	0	0	0	0	0	0	0	0	0	0	0	0	0	0	0	0	0	0	0	0	0	0	0	0	0	0	0	0	0	0	0	0	0	0	0	0	0	0	0
[truncated: 16 more columns]

## Sheet: Mann-Whitney test
MANN WHITNEY	Chao	ACE	Shan	Simp
Control vs Sero	0.0137	0.0181	0.1526	0.5437
Control vs TID	0.6086	0.6359	0.0055	0.0248
Control vs case (Sero+T1D)	0.1814	0.1969	0.0157	0.4314
