# Supplementary material for: Type 1 Diabetes: an Association Between Autoimmunity, the Dynamics of Gut Amyloid-producing E. coli and Their Phages
Source: Sci Rep. 2019 Jul 4;9:9685. doi: 10.1038/s41598-019-46087-x (PMC6609616; doi:10.1038/s41598-019-46087-x)
Supplement: Supplementary file 9 — Supplementary Table S8 [file 41598_2019_46087_MOESM9_ESM.xlsx]

## Sheet: E.coli phage vs E coli ratio
	Type 1 Diabetes: an Association Between Autoimmunity the Dynamics of Gut Amyloid-producing E. coli and Their Phages							E.coli ohage/E.coli ratio
	George Tetz, Stuart M. Brown, Yuhan Hao, Victor Tetz
	Supplementary table 8
	E.coli phage/E.coli ratio (species level)
								E.coli phage/E.oli ratio
ID	id2	id3	phenotpye	Age at collection	COVERAGE_E.coli	Age at collection__1	s__Escherichia_coli	Escherichia Stx1-converting recombinant phage HUN/2013	Escherichia phage Pollock	Escherichia phage phi191	Escherichia phage TL-2011b	Escherichia phage TL-2011c	Escherichia phage HK639	Escherichia phage HK75	Escherichia phage N15	Escherichia phage HK022	Escherichia phage T	Escherichia phage D108	Escherichia phage K1G	Escherichia phage K1H	Escherichia phage K1ind1	Escherichia phage K1ind2	Escherichia phage K1ind3	Escherichia phage EC6	Escherichia phage 1720a-02	Enterobacteria phage cdtI	Enterobacteria phage P2	Enterobacteria phage HK97	Enterobacteria phage Mu	Enterobacteria phage 933W	Enterobacteria phage P7	Enterobacteria phage VT2-Sakai proviral DNA	Enterobacteria phage AR1 DNA	Enterobacteria phage phiP27	Enterobacteria phage BP-4795	Enterobacteria phage RB10	Enterobacteria phage P88	Enterobacteria phage JenP1	Enterobacteria phage 9g	Enterobacteria phage mEpX1	Enterobacteria phage mEp460	Enterobacterial phage mEp390	Enterobacteria phage mEp237	Enterobacteria phage mEp235	Enterobacterial phage mEp234	Enterobacterial phage mEp213	Enterobacteria phage mEp043 c-1	Enterobacteria phage HK106	Enterobacteria phage HK140
								ENA|KJ909655|KJ909655.1	ENA|KM236242|KM236242.1	ENA|KF971864|KF971864.1	ENA|JQ011317|JQ011317.1	ENA|JQ011318|JQ011318.1	ENA|HM208537|HM208537.1	ENA|HM173637|HM173637.1	ENA|AF064539|AF064539.1	ENA|AF069308|AF069308.1	ENA|AY587007|AY587007.1	ENA|GQ357916|GQ357916.1	ENA|GU196277|GU196277.1	ENA|GU196278|GU196278.1	ENA|GU196279|GU196279.1	ENA|GU196280|GU196280.1	ENA|GU196281|GU196281.1	ENA|JX560968|JX560968.1	ENA|KF030445|KF030445.1	ENA|AB285204|AB285204.1	ENA|KC618326|KC618326.1	ENA|AF069529|AF069529.1	ENA|AF083977|AF083977.1	ENA|AF125520|AF125520.1	ENA|AF503408|AF503408.1	ENA|AP000363|AP000363.1	ENA|AP011113|AP011113.1	ENA|AJ298298|AJ298298.1	ENA|AJ556162|AJ556162.1	ENA|KM606999|KM606999.1	ENA|KP063541|KP063541.1	ENA|KP719132|KP719132.1	ENA|KJ419279|KJ419279.1	ENA|JQ182727|JQ182727.1	ENA|JQ182728|JQ182728.1	ENA|JQ182729|JQ182729.1	ENA|JQ182730|JQ182730.1	ENA|JQ182731|JQ182731.1	ENA|JQ182732|JQ182732.1	ENA|JQ182733|JQ182733.1	ENA|JQ182734|JQ182734.1	ENA|JQ086369|JQ086369.1	ENA|JQ086370|JQ086370.1
G45074	T025418	case	T1D	264	8.7569	264	1	0.837203	0	0.584065	0.705067	1.03815	0.464776	0	0.376332	0	0	0	0	0	0	0	0	0	0.916272	0.88907	0.842581	0.54227	0	0	1.49562	0	0.336683	0	0.991618	0	0	0	0	0	1.11382	0	0.31566	0	0	0	0.217623	0	0
G45073	T025418	case	T1D	399	0.933322	399	1	0	0	0	2.31678	0	0	2.71053	0	0	0	0	0	0	0	0	0	0	2.99104	4.07362	0	3.91815	0	0	3.44736	0	3.93187	0	7.30637	0	0	0	0	3.03764	4.34395	0	2.83696	3.4134	0	0	0	2.11642	1.84192
G45047	T025418	case	T1D	477	0.0001	477	1	0	0	0	0	0	0	0	0	0	0	0	0	0	0	0	0	0	0	0	0	0	0	0	0	0	0	0	0	0	0	0	0	0	0	0	0	0	0	0	0	0	0
G45076	T025418	case	T1D	527	0	527	1	0	0	0	0	0	0	0	0	0	0	0	0	0	0	0	0	0	0	0	0	0	0	0	0	0	0	0	0	0	0	0	0	0	0	0	0	0	0	0	0	0	0
G45070	T025418	case	T1D	568	0.235165	568	1	0	0	0	0	0	0	0	0	0	0	0	0	0	0	0	0	0	0	0	0	0	0	0	0	0	0	0	0	0	0	0	0	0	14.0871	0	0	0	0	0	0	0	0
G45077	T025418	case	T1D	629	0	629	1	0	0	0	0	0	0	0	0	0	0	0	0	0	0	0	0	0	0	0	0	0	0	0	0	0	0	0	0	0	0	0	0	0	0	0	0	0	0	0	0	0	0
G45075	T025418	case	T1D	1025	0	1025	1	0	0	0	0	0	0	0	0	0	0	0	0	0	0	0	0	0	0	0	0	0	0	0	0	0	0	0	0	0	0	0	0	0	0	0	0	0	0	0	0	0	0
G45062	E010937	case	T1D	237	8.04615	237	1	1.12035	0	0	1.14134	2.24589	0	0	0	0	0	0	0	0	0	0	0	0	1.30068	1.32119	0	0	0	0	0	0	0	0.811916	1.16882	0	0	0	0	0	2.42417	0	0	0	0	0	0	0	1.17761
G45063	E010937	case	T1D	385	0.735695	385	1	0	0	0	4.06051	3.34921	0	0	0	0	0	0	0	0	0	0	0	0	3.11338	3.92907	0	0	0	0	3.43009	0	0	0	0	0	0	0	0	0	4.21343	0	2.83569	0	0	0	0	0	0
G45058	E010937	case	T1D	509	1.73319	509	1	0	0	0	2.06313	3.215	0	0	0	0	0	0	0	0	0	0	0	0	1.97757	2.49817	0	0	0	0	1.50687	0	0	0	1.69243	0	0	0	0	0	2.29836	0	1.50728	0	1.57426	0	0	0	1.32698
G45059	E010937	case	T1D	630	0.13326	630	1	0	0	0	0	0	0	0	0	0	0	0	0	0	0	0	0	0	0	0	0	0	0	0	0	0	0	0	0	0	0	0	0	0	0	0	0	0	0	0	0	0	0
G45060	E010937	case	T1D	661	0.187955	661	1	0	0	0	0	0	0	0	0	0	0	0	0	0	0	0	0	0	10.7116	0	0	0	0	0	0	0	0	0	12.3817	0	0	0	0	0	0	0	0	0	0	0	0	0	0
G45061	E010937	case	T1D	692	0.234004	692	1	0	0	0	0	0	0	0	0	0	0	0	0	0	0	0	0	0	7.34731	0	0	0	0	0	0	0	0	0	9.40369	0	0	0	0	0	0	0	0	0	0	0	0	0	0
G45055	E010937	case	T1D	938	1.54843	938	1	0	0	0	2.05337	0	0	2.04	1.20793	0	0	0	0	0	0	0	0	0	1.83734	1.93809	0	0	0	0	1.97426	0	0	2.12299	1.87157	0	0	0	0	0	2.17388	1.4434	1.7778	0	0	1.09627	0	0	1.74719
G45056	E010937	case	T1D	964	0	964	1	0	0	0	0	0	0	0	0	0	0	0	0	0	0	0	0	0	0	0	0	0	0	0	0	0	0	0	0	0	0	0	0	0	0	0	0	0	0	0	0	0	0
G45057	E010937	case	T1D	1027	0	1027	1	0	0	0	0	0	0	0	0	0	0	0	0	0	0	0	0	0	0	0	0	0	0	0	0	0	0	0	0	0	0	0	0	0	0	0	0	0	0	0	0	0	0
G45088	E006574	case	T1D	237	10.7947	237	1	0	0	0	1.29653	0	0	0	0	0	0	0	0	0	0	0	0	0	0	1.55152	0	0	0	0	0.952597	0	0	0	0.38895	0	0.998277	0	1.24997	0	1.14916	0	0	0	0	0	0	0	0
G45093	E006574	case	T1D	366	7.77439	366	1	0	0	0	1.07543	0	0	0	0	0	0	0	0	0	0	0	0	0	0	0	1.14731	0	0	0	0.409666	0	0	0	0.363244	0	0.265127	0	1.26063	0	0.982444	0	0	0	0	0	0	0	0
G45095	E006574	case	T1D	430	0	430	1	0	0	0	90.5316	0	0	0	0	365.226	0	0	0	0	0	0	0	0	0	0	20.8146	0	0	0	413.594	0	0	0	0	0	0	0	0	0	0	0	0	0	0	0	0	0	0
G45090	E006574	case	T1D	520	0.0001	520	1	0	0	0	0	0	0	0	0	0	0	0	0	0	0	0	0	0	0	0	0	0	0	0	17191	0	0	0	0	0	0	0	0	0	0	0	0	0	0	0	0	0	0
G45094	E006574	case	T1D	562	0.224528	562	1	0	0	0	0	0	0	0	0	0	0	0	0	0	0	0	0	0	0	0	12.4666	0	0	0	9.1365	0	0	0	8.89021	0	8.94276	0	0	0	0	0	0	0	0	0	0	0	0
G45089	E006574	case	T1D	616	0.172295	616	1	0	0	0	0	0	0	0	0	0	0	0	0	0	0	0	0	0	0	9.41699	0	0	0	0	0	0	0	0	10.5488	0	12.9307	0	0	0	0	0	0	0	0	0	0	0	0
G45098	E006574	case	T1D	683	0	683	1	0	0	0	0	0	0	0	0	0	0	0	0	0	0	0	0	0	0	0	0	0	0	0	0	0	0	0	0	0	0	0	0	0	0	0	0	0	0	0	0	0	0
G45097	E006574	case	T1D	788	0	788	1	0	0	0	0	0	0	0	0	0	0	0	0	0	0	0	0	0	0	0	0	0	0	0	0	0	0	0	0	0	0	0	0	0	0	0	0	0	0	0	0	0	0
G45096	E006574	case	T1D	844	0	844	1	0	0	0	0	0	0	0	0	0	0	0	0	0	0	0	0	0	0	0	0	0	0	0	0	0	0	0	0	0	0	0	0	0	0	0	0	0	0	0	0	0	0
G45091	E006574	case	T1D	918	0	918	1	0	0	0	0	0	0	0	0	0	0	0	0	0	0	0	0	0	0	0	0	0	0	0	0	0	0	0	0	0	0	0	0	0	0	0	0	0	0	0	0	0	0
G45092	E006574	case	T1D	1049	0	1049	1	0	0	0	0	0	0	0	0	0	0	0	0	0	0	0	0	0	0	0	0	0	0	0	0	0	0	0	0	0	0	0	0	0	0	0	0	0	0	0	0	0	0
G45107	E003251	case	T1D	208	2.59238	208	1	0	0	0	1.85254	3.15907	0	0	0	0	1.36535	0	0	0	0	0	0	0	2.65868	1.92113	1.66704	1.34209	0	0	1.43146	0	0	0	4.85847	0	0	0	0	0	2.13017	0	0	0	0	0	0	0	0
G45105	E003251	case	T1D	249	0	249	1	0	0	0	0	0	0	0	0	0	0	0	0	0	0	0	0	0	0	0	42.4352	0	0	0	90.9601	0	0	0	0	0	0	0	0	0	0	0	0	0	0	0	0	0	0
G45106	E003251	case	T1D	355	0.201526	355	1	0	0	0	0	0	0	0	0	0	0	0	0	0	0	0	0	0	21.0196	7.30328	9.38837	0	0	0	0	0	0	0	7.86152	0	0	0	0	0	10.4111	0	0	0	0	0	0	0	0
G45104	E003251	case	T1D	474	0	474	1	0	0	0	0	0	0	0	0	0	0	0	0	0	0	0	0	0	0	0	0	0	0	0	0	0	0	0	0	0	0	0	0	0	0	0	0	0	0	0	0	0	0
G45108	E003251	case	T1D	508	0	508	1	0	0	0	0	0	0	0	0	0	0	0	0	0	0	0	0	0	0	0	0	0	0	0	0	0	0	0	0	0	0	0	0	0	0	0	0	0	0	0	0	0	0
G45231	E003989	case	Seroconverted	208	15.9866	208	1	0	0	0	0	0	0.172144	0	0	0	0	0	0	0	0	0	0	0	0	1.7936	0.268544	0	0	0	1.5246	0	0	0	2.31353	0	0	0	0	0	1.32837	0	0	0	0	0.138854	0	0.220604	0.116998
G45265	E003989	case	Seroconverted	303	2.163	303	1	0	0	0	2.41516	0	2.77984	2.45617	0	22.292	0	0	0	0	0	0	0	0	1.89182	2.60129	2.14263	0	0	0	5.44041	0	0	2.82779	3.82672	0	0	0	0	2.6565	2.21165	2.48997	2.13615	2.73079	3.41304	0	0	0	1.59482
G45271	E003989	case	Seroconverted	474	2.31428	474	1	0	0	0	1.80514	0	1.63658	0	0	0	0	1.1385	0	0	0	0	0	0	1.82834	1.75454	1.52428	0	0	0	2.26407	0	0	0	4.07565	0	1.35109	0	0	0	1.58066	0	1.61722	0	0	0	0	0	1.81616
G45270	E003989	case	Seroconverted	531	0.199124	531	1	0	0	0	8.82114	0	10.9188	8.82114	0	18.6467	0	0	0	0	0	0	0	0	8.56049	8.87688	0	0	0	0	49.9774	0	0	0	13.3439	0	0	0	0	10.627	0	0	13.7874	0	0	0	0	0	0
G45269	E003989	case	Seroconverted	659	0	659	1	0	0	0	0	0	19147	0	0	0	0	0	0	0	0	0	0	0	0	0	0	0	0	0	26124	0	0	0	0	0	0	0	0	0	0	0	0	0	0	0	0	0	0
G45268	E003989	case	Seroconverted	750	0.103283	750	1	0	0	0	20.5077	0	0	0	0	0	0	0	0	0	0	0	0	0	0	0	22.7414	0	0	0	0	0	0	0	0	0	0	0	0	0	0	0	0	0	0	0	0	0	0
G45267	E003989	case	Seroconverted	1028	0	1028	1	0	0	0	0	0	0	0	0	0	0	0	0	0	0	0	0	0	64364	0	0	0	0	0	0	0	0	0	0	0	0	0	0	0	0	0	0	0	0	0	0	0	0
G45264	E010629	case	Seroconverted	164	12.0551	164	1	0	0	0	0.199243	0	0	0	0	0	0	0	0	0	0	0	0	0	0.40154	0.415874	0.77539	0	0	0	0	0	0	0	0.934824	0	0	0	0	0	0.778069	0	0.200347	0	0	0	0	0	0.292034
G45249	E010629	case	Seroconverted	389	6.34123	389	1	0	0	0	0	0	0	0	0	0	0	0	0	0	0	0	0	0	0	0.981008	0	0	0	0	0	0	0	0	0	0	0	0	0	0	0.952702	0	1.20281	0	0	1.15695	1.25859	0	1.10401
G45250	E010629	case	Seroconverted	1089	0	1089	1	0	0	0	0	0	0	0	0	0	0	0	0	0	0	0	0	0	0	0	0	0	0	0	0	0	0	0	0	0	0	0	0	0	0	0	0	0	0	0	0	0	0
G45247	E017751	case	Seroconverted	179	0.120901	179	1	0	0	0	14.0404	0	0	0	0	0	0	0	0	0	0	0	0	0	14.5921	0	15.5855	0	0	0	0	0	0	19.607	0	0	13.923	0	0	0	14.3828	0	0	0	0	0	0	0	0
G45251	E017751	case	Seroconverted	333	3.97529	333	1	0	0	0	1.1578	0	0	0.725909	1.11328	0	0	0	0	0	0	0	0	0	0.720375	1.35391	0.48394	0	0	0	1.85519	0	0	0	1.50786	0	0.364703	0	0	0	1.24175	0.368778	0.825852	0.806583	1.20686	0.652883	0	0.492392	0.901343
G45248	E017751	case	Seroconverted	502	1.09591	502	1	0	0	0	1.73071	0	0	0	0	0	0	0	0	0	0	0	0	0	2.16633	2.69256	2.19224	0	0	0	0	0	0	2.24672	0	0	1.39847	0	0	0	2.65779	0	3.05454	0	0	0	0	0	0
G45230	E017751	case	Seroconverted	692	0.562454	692	1	0	0	0	0	0	0	2.50278	0	2.49283	0	0	0	0	0	0	0	0	3.83694	2.45051	3.80262	0	0	0	3.45699	0	0	0	0	0	0	0	0	0	3.04612	0	3.43673	0	0	0	0	0	0
G45245	E017751	case	Seroconverted	722	3	722	1	0	0	0	1.5519	2.134	0	1.9053	0	1.66777	0	0	0	0	0	0	0	0	2.08737	1.74237	0	2.10417	0	0	0	0	0	0	2.10167	0	0	0	0	0	1.61077	0	2.21727	1.1392	0	1.5046	0	0.7028	1.9043
G45246	E017751	case	Seroconverted	778	0.0795315	778	1	0	0	0	0	0	0	0	0	0	0	0	0	0	0	0	0	0	0	0	0	0	0	0	0	0	0	0	0	0	0	0	0	0	22.2792	0	0	0	0	0	0	0	0
G45235	E017751	case	Seroconverted	998	0.221782	998	1	0	0	0	0	0	0	0	0	0	0	0	0	0	0	0	0	0	20.9296	0	8.47273	0	0	0	0	0	0	0	0	0	0	0	0	0	0	0	0	0	0	0	0	0	0
G45259	E018113	case	Seroconverted	337	71.3864	337	1	0	0	0	0	1.52077	0	0	0	0	0	0	0	0	0	0	0	0	1.01108	1.08964	0	0	0	0	0	0	0	0	0	0	0	0	0	0	2.3654	0	0	0	0	0	0	0	0
G45260	E018113	case	Seroconverted	434	0.246012	434	1	0	0	0	8.60568	0	0	0	0	0	0	0	0	0	0	0	0	0	0	0	0	0	0	0	0	0	0	0	0	0	0	0	0	0	0	0	0	0	0	0	0	0	0
G45261	E018113	case	Seroconverted	527	0	527	1	0	0	0	0	0	0	0	0	0	0	0	0	0	0	0	0	0	0	0	0	0	0	0	0	0	0	0	0	0	0	0	0	0	0	0	0	0	0	0	0	0	0
G45262	E018113	case	Seroconverted	558	0.397849	558	1	0	0	0	0	0	0	0	0	0	0	0	0	0	0	0	0	0	5.11752	5.66672	0	0	0	0	3.95125	0	0	0	0	0	0	0	0	0	6.69173	0	0	0	0	0	0	0	0
G45263	E018113	case	Seroconverted	584	4.39699	584	1	1.47872	0	0	1.12859	0	0	0	0	0	0	0	0	0	0	0	0	0	1.09827	1.53462	0	0	0	0	0.36484	0	0	1.94899	1.15791	0	0	0	0	0	1.35629	0	0.839461	0	0	0	0	0	0.755107
G45256	E018113	case	Seroconverted	687	0	687	1	0	0	0	0	0	0	0	0	0	0	0	0	0	0	0	0	0	0	0	0	0	0	0	0	0	0	0	0	0	0	0	0	0	0	0	0	0	0	0	0	0	0
G45257	E018113	case	Seroconverted	747	0	747	1	0	0	0	0	0	0	0	0	0	0	0	0	0	0	0	0	0	0	0	0	0	0	0	0	0	0	0	0	0	0	0	0	0	0	0	0	0	0	0	0	0	0
G45258	E018113	case	Seroconverted	804	0.308717	804	1	0	0	0	6.08616	0	0	0	0	0	0	0	0	0	0	0	0	0	0	6.2316	0	0	0	0	0	0	0	0	0	0	0	0	0	0	5.43022	0	0	0	0	0	6.96074	0	0
G45255	E018113	case	NA	1053	0	1053	1	0	0	0	0	0	0	0	0	0	0	0	0	0	0	0	0	0	58.6794	0	0	0	0	0	0	0	0	0	0	0	0	0	0	0	0	0	0	0	0	0	0	0	0
G45236	E022137	case	Seroconverted	281	2.65466	281	1	0	0	0	1.557	1.03505	1.62284	1.08466	0.926522	2.63024	0	0	0	0	0	0	0	0	2.54782	1.97988	4.34903	0.864706	0	0	1.95897	0	0	1.45751	1.05686	1.42896	0	0	1.14346	1.39314	1.99513	0	1.49405	0	0	1.59263	0.617104	1.62198	1.57915
G45228	E022137	case	Seroconverted	397	0	397	1	0	0	0	0	0	0	0	0	0	0	0	0	0	0	0	0	0	0	0	0	0	0	0	42.4562	0	0	0	0	0	0	0	0	0	0	0	0	0	0	0	0	0	0
G45252	E022137	case	Seroconverted	612	0	612	1	0	0	0	0	0	0	0	0	0	0	0	0	0	0	0	0	0	12367	0	0	0	0	0	0	0	0	0	0	0	0	0	0	0	0	0	0	0	0	0	0	0	0
G45229	E022137	case	Seroconverted	767	0.0547559	767	1	0	0	0	0	0	0	0	0	0	0	0	0	0	0	0	0	0	0	0	0	0	0	0	0	0	0	0	0	0	0	0	0	0	0	0	0	0	0	0	0	0	0
G45237	E022137	case	Seroconverted	899	8.64364	899	1	0	0	0	1.0344	0	0	0	0	0	0	0	0	0	0	0	0	0	2.02852	0	0	0	0	0	2.09445	0	0	0	0	0	0	0	0	0	1.05399	0	0	0	0	0	0	0	0
G45253	E026079	case	Seroconverted	227	39.519	227	1	0	0	0	0	0	0.0675523	0	0	0	0	0	0	0	0	0	0	0	0	1.4158	0.0428224	0	0	0	0.079706	0	0	0	0	0	0	0	0	0	1.31624	0	1.58755	0	0	0	0	0	0
G45254	E026079	case	Seroconverted	369	0.70791	369	1	0	0	0	0	0	0	0	0	2.7543	0	0	0	0	0	0	0	0	0	2.65062	0	0	0	0	3.00942	0	0	2.25565	2.23503	0	0	0	0	0	2.48111	0	0	2.37784	0	0	0	0	0
G45238	E026079	case	Seroconverted	582	0	582	1	0	0	0	0	0	0	0	0	0	0	0	0	0	0	0	0	0	0	0	0	0	0	0	0	0	0	0	0	0	0	0	0	0	0	0	0	0	0	0	0	0	0
G45226	E026079	case	Seroconverted	760	0	760	1	0	0	0	0	0	0	0	0	0	0	0	0	0	0	0	0	0	0	0	0	0	0	0	0	0	0	0	0	0	0	0	0	0	0	0	0	0	0	0	0	0	0
G45225	T013815	case	Seroconverted	42	6.25095	42	1	0	0	0	1.25403	0	0	0.617554	0.712436	0	0	0	0	0	0	0	0	0	0	0.555388	0	0.776602	0	0	0.485958	0	0	0	0	0	0.623441	0	0	0	1.15589	0	0.850399	0.555708	0	0	0	0	0
G45239	T013815	case	Seroconverted	155	77.8702	155	1	0	0	0	0	0	0	0	0	0	0	0	0	0	0	0	0	0	0	0.939589	0	0	0	0	0	0	0	0	0	0	0	0	0	0	1.0726	0	0	0	0	0	0	0	0
G45242	T013815	case	Seroconverted	421	31.41	421	1	1.0975	0	1.50016	0	0.999729	0	0	0	0	0	0.912416	0.0786024	0	0.0777969	0	0.0693824	0	1.96184	1.36683	0	0	0	0	0	0	0	0	1.48484	0	0.950713	0	0	0	1.74338	0	0	0	0.0538173	0	0	0	0
G45241	T013815	case	Seroconverted	481	2.11968	481	1	0	0	0	1.66535	0	0	1.57712	1.71535	0	0	0	2.36456	2.65776	2.50802	2.2978	2.424	0	1.91038	1.77673	1.55189	0	0	0	0	0	0	0	1.26061	0	1.31091	1.30623	0	0	1.57448	2.15216	1.66261	0.986422	1.08705	1.72932	0	1.14258	1.50372
G45240	T013815	case	Seroconverted	485	7.78579	485	1	0	0	0	0	0	0	0	0	0	0	0	0	0	0	0	0	0	0	1.13138	0	0	0	0	0	0	0	0	0	0	1.13351	0	0	0	1.62562	0	0	0	0	0	0	0	0
G45244	T013815	case	Seroconverted	587	0	587	1	0	0	0	0	0	0	0	0	0	0	0	0	0	0	0	0	0	0	0	0	0	0	0	0	0	0	0	0	0	0	0	0	0	0	0	0	0	0	0	0	0	0
G45223	T013815	case	Seroconverted	643	0	643	1	0	0	0	0	0	0	0	0	0	0	0	0	0	0	0	0	0	0	0	0	0	0	0	0	0	0	0	0	0	0	0	0	0	0	0	0	0	0	0	0	0	0
G45243	T013815	case	Seroconverted	727	0.123386	727	1	0	0	0	0	0	0	0	0	0	0	0	0	0	0	0	0	0	0	0	0	0	0	0	14.6897	0	0	0	0	0	13.5866	0	0	0	19.7721	0	0	0	0	0	0	0	0
G45078	E001463	control	Control	303	13.8675	303	1	0	0	0	0	0	0	0	0	0	0	0	0	0	0	0	0	0	3.67354	0	0	0	0	0	0	0	0	0	0	0	0	0	0	0	0	0	0	0	0	0	0	0	0
G45069	E001463	control	Control	457	18.4476	457	1	0	0	0	0	0	0	0	0	0	0	0	0	0	0	0	0	0	2.94805	0	0	0	0	0	0	0	0	0	0	0	0	0	0	0	0	0	0	0	0	0	0	0	0
G45119	E001463	control	Control	638	13.1991	638	1	0	0	0	0	0	0	0	0	0	0	0	0	0	0	0	0	0	4.16557	0	0	0	0	0	3.64503	0	0	0	0	0	0	0	0	0	0	0	0	0	0	0	0	0	0
G45120	E001463	control	Control	853	6.13739	853	1	0	0	0.556833	1.03828	1.062	0	0	0	0	0	0	0	0	0	0	0	0	2.54677	0.764445	0	0	0	0	4.73375	0	0	0	1.28693	0	0	0	0	0	0.950583	0	1.12548	0	0	0	0	0	0.916448
G45118	E001463	control	Control	1062	24.7321	1062	1	0	0	0	0	0	0	0	0	0	0	0	0	0	0	0	0	0	4.37585	0	0	0	0	0	0	0	0	0	0	0	0	0	0	0	0	0	0	0	0	0	0	0	0
G45117	E001463	control	Control	943	18.4143	943	1	0	0	0	0	0	0	0	0	0	0	0	0	0	0	0	0	0	1.97405	0	0	0	0	0	3.69936	0	0	0	0.947432	0	0	0	0	0	0	0	0	0	0	0	0	0	0
G45103	E006547	control	Control	369	1.90878	369	1	0	0	0	1.2946	2.42872	1.56886	0	0	0	0	0	0	0	0	0	0	0	0	3.59413	1.88063	1.47277	0	0	1.49472	0	0	0	0	0	0.637528	0	0	0	1.81582	0	1.02332	0	0	0	0	0	0
G45101	E006547	control	Control	465	0	465	1	0	0	0	0	0	78045	0	0	0	0	0	0	0	0	0	0	0	73169	0	0	0	0	0	307028	0	0	0	0	0	0	0	0	0	0	72411	0	78305	0	0	0	0	0
G45102	E006547	control	Control	600	0	600	1	0	0	0	0	0	47291	0	65964	0	0	0	0	0	0	0	0	0	0	0	0	0	0	0	136304	0	0	0	0	0	0	0	0	0	0	78197	63457	0	0	0	0	0	0
G45100	E006547	control	Control	785	2.47628	785	1	0	0	0	1.35106	0	1.57438	1.44568	0	1.48969	0	1.37278	0	0	0	0	0	0	1.64359	1.62587	1.4674	1.6671	1.69771	0	1.51166	0	0	0	2.08631	0	0	0	0	0	1.98459	0	1.85863	2.04238	1.20039	1.47645	0	1.61936	1.62296
G45099	E006547	control	Control	1040	0.158538	1040	1	0	0	0	0	0	0	0	0	0	0	0	0	0	0	0	0	0	11.7978	18.5545	0	0	0	0	0	0	0	0	0	0	0	0	0	0	0	0	0	0	0	0	0	0	0
G45064	E006673	control	Control	207	0.929969	207	1	0	0	4.1196	2.9444	3.93809	0	0	0	10.9015	0	0	0	0	0	0	0	0	3.88067	4.35197	0	5.4705	0	0	1.76597	0	0	3.71776	4.48864	0	0	0	0	4.51585	4.94737	0	2.18674	0	0	0	3.42807	4.8479	0
G45065	E006673	control	Control	339	1.40756	339	1	0	0	0	2.05341	0.979567	0	0	1.32392	0	0	0	0	0	0	0	0	0	2.24552	2.35613	1.76376	0	0	0	0	0	0	0	2.31628	0	0	0	0	0	2.38548	0	0	0	0	0	0	0	0
G45066	E006673	control	Control	431	0.702923	431	1	0	0	0	2.48093	0	0	0	0	0	0	0	0	0	0	0	0	0	6.1267	4.15878	3.5809	2.95424	0	0	0	0	0	0	4.05535	0	0	0	0	0	4.16105	0	0	0	0	0	0	0	0
G45067	E006673	control	Control	536	0	536	1	0	0	0	0	0	0	0	0	67432	0	0	0	0	0	0	0	0	0	0	0	0	0	0	44475	0	0	0	0	0	0	0	0	0	0	0	0	0	0	0	0	0	0
G45068	E006673	control	Control	705	1.09332	705	1	0	0	0	2.49415	0	0	0	0	0	0	0	0	0	0	0	0	0	2.83366	3.02528	0	1.29678	0	0	3.73002	0	0	0	3.86474	0	2.24216	4.4192	0	0	3.01156	0	3.71236	0	0	0	0	0	2.87647
G45079	E010590	control	Control	227	0.943272	227	1	0	0	0	0	0	0	0	0	0	0	0	0	0	0	0	0	2.76919	2.37938	2.97486	0	0	0	0	2.44214	0	0	0	0	0	0	0	0	0	2.79039	0	0	0	0	0	0	0	0
G45083	E010590	control	Control	322	0	322	1	0	0	0	0	0	0	0	0	0	0	0	0	0	0	0	0	0	0	0	0	0	0	0	0	0	0	0	0	0	0	0	0	0	0	0	0	0	0	0	0	0	0
G45082	E010590	control	Control	423	0	423	1	0	0	0	0	0	0	0	0	0	0	0	0	0	0	0	0	0	0	0	0	0	0	0	0	0	0	0	0	0	0	0	0	0	0	0	0	0	0	0	0	0	0
G45086	E010590	control	Control	525	0	525	1	0	0	0	0	0	0	0	0	0	0	0	0	0	0	0	0	0	0	0	0	0	0	0	0	0	0	0	0	0	0	0	0	0	0	0	0	0	0	0	0	0	0
G45081	E010590	control	Control	576	0.174626	576	1	0	0	0	0	0	0	0	0	0	0	0	0	0	0	0	0	0	0	0	0	0	0	0	0	0	0	0	0	0	0	0	0	0	0	0	0	0	0	0	0	0	0
G45085	E010590	control	Control	626	0.382715	626	1	0	0	0	4.9013	0	0	0	0	0	0	0	0	0	0	0	0	0	0	4.1723	0	0	0	0	5.00294	0	0	0	3.5823	0	5.47666	0	0	0	0	0	0	0	0	0	0	0	5.54669
G45080	E010590	control	Control	709	1.62622	709	1	0	0	0	1.6229	0	0	0	0	0	0	0	0	0	0	0	0	0	1.47717	3.04079	2.40896	0	0	0	0.992301	0	0	1.88542	3.71475	0	1.98516	0	0	0	2.67485	1.8369	0	0	0	0	0	0	0
G45084	E010590	control	Control	804	0.121178	804	1	0	0	0	12.1235	0	0	0	0	0	0	0	0	0	0	0	0	0	0	0	0	0	0	0	0	0	0	0	0	0	15.1422	0	0	0	0	0	0	0	0	0	0	0	0
G45072	E010590	control	Control	919	0	919	1	0	0	0	0	0	0	0	0	0	0	0	0	0	0	0	0	0	307.23	0	0	0	0	0	0	0	0	0	0	0	0	0	0	0	0	0	0	0	0	0	0	0	0
G45071	E010590	control	Control	1045	0	1045	1	0	0	0	0	0	0	0	0	0	0	0	0	0	0	0	0	0	62.9201	0	0	0	0	0	0	0	0	0	0	0	0	0	0	0	0	0	0	0	0	0	0	0	0
G45087	E018268	control	Control	352	0.843772	352	1	0	0	0	2.9297	0	0	0	0	0	0	0	0	0	0	0	0	0	0	0	0	0	0	0	0	0	0	0	0	0	0	0	0	0	3.11696	0	0	0	0	0	0	0	0
G45122	E018268	control	Control	504	0.438027	504	1	0	0	0	0	0	0	0	0	0	0	0	0	0	0	0	0	0	0	2.99456	0	0	0	0	6.55759	0	0	0	0	0	0	0	0	0	0	0	0	0	0	0	0	0	0
G45051	E018268	control	Control	606	0.413332	606	1	0	0	0	0	0	0	0	0	0	0	0	0	0	0	0	0	0	3.90969	6.08349	3.14614	0	0	0	4.50437	0	0	0	7.79325	0	0	0	0	0	5.51711	0	0	0	0	0	0	0	0
G45124	E018268	control	Control	747	0.197308	747	1	0	0	0	9.14104	0	0	0	0	0	0	0	0	0	0	0	0	0	0	0	6.45235	0	0	0	16.3952	0	0	0	0	0	0	0	0	0	0	0	0	0	0	0	0	0	0
G45049	E018268	control	Control	910	0.468278	910	1	0	3.59466	0	0	0	0	0	0	0	0	0	0	0	0	0	0	0	8.08814	4.84819	0	0	0	0	0	0	0	0	6.09809	0	4.35938	0	0	0	5.66544	0	0	0	0	0	0	0	0
G45121	E018268	control	Control	1017	0	1017	1	0	0	0	0	0	0	0	0	0	0	0	0	0	0	0	0	0	18704	0	0	0	0	0	0	0	0	0	0	0	0	0	0	0	0	0	0	0	0	0	0	0	0
G45123	E018268	control	Control	1233	3.89111	1233	1	0	1.89475	0	1.34244	0	0	0	0	0	0	0	0	0	0	0	0	0	1.30613	1.87065	0	0	0	0	1.91508	0	0	0	2.83061	0	1.37123	0	0	0	1.76633	0.857724	1.83264	1.34982	0	0	0	0	1.02852
G45113	E022852	control	Control	362	2.74176	362	1	0.68219	0	0	1.23045	0	0	1.49229	1.05057	0.644659	0	1.15951	0	0	0	0	0	0	1.097	1.87489	1.01687	0.885417	1.19883	0	1.07963	0	0	0	1.30682	0	0	1.35238	0	0	1.40497	0	0	0	0	1.68392	1.39162	1.52202	0.780448
G45112	E022852	control	Control	518	1.35695	518	1	0	0	0	2.23722	0	0	2.04775	0	0	0	2.2751	0	0	0	0	0	0	2.51277	2.62088	2.56295	2.1146	2.28196	1.72755	2.67187	0	0	0	2.88426	0	0	2.05306	0	0	3.17956	0	0	0	0	0	0	0	2.5516
G45114	E022852	control	Control	681	0.237769	681	1	0	0	0	0	0	0	0	0	0	0	11.3762	0	0	0	0	0	0	0	10.8193	0	9.57989	8.75598	0	0	0	0	0	0	0	12.9878	0	0	0	9.62825	0	0	0	0	7.86646	0	0	0
G45054	E022852	control	Control	973	0.210955	973	1	0	0	0	0	0	0	0	0	0	0	0	0	0	0	0	0	0	0	8.9493	0	0	0	0	0	0	0	0	0	0	0	0	0	0	0	0	0	0	0	0	0	0	0
G45050	T014292	control	Control	249	7.95871	249	1	0	0	0	1.26972	0	0.276879	0	0	2.96375	0	0	0	0	0	0	0	0	1.49582	2.05815	0	0	0	0	0	0	0	0	1.09341	0	0	0	0	0	2.5784	0	0	0	0	0	0	0	1.28286
G45115	T014292	control	Control	310	2.43492	310	1	0	0	0	1.38851	0	0	0	0	2.30932	0	0	0	0	0	0	0	0	2.05054	2.93796	0	0.982948	0	0	1.1979	0	0	1.20505	6.24316	0	0.836537	0	0	1.38805	3.18655	0	1.05511	1.13954	0	0	0	0	1.79608
G45053	T014292	control	Control	471	2.46097	471	1	0	0	0	1.4374	0	0	0	0	0	0	0	0	0	0	0	0	0	1.72237	1.60116	1.03122	0	0	0	1.29928	0	0	0.786113	1.15292	0	0	0	0	0	1.44979	0	0	0	0	0	0	1.3808	0
G45052	T014292	control	Control	562	6.17588	562	1	1.93697	0	0.964591	0.999534	1.0769	0	0	0	0	0	0	0	0	0	0	0	0	1.13265	0.927317	0	0.949662	0	0	0	1.68055	0	1.00109	1.39582	0	1.132	0	0.895597	0	0.965061	0	1.3027	0	0.717404	0	0	0	0
G45116	T014292	control	Control	652	0.13233	652	1	0	0	0	0	0	0	0	0	0	0	0	0	0	0	0	0	0	14.3943	0	0	0	0	0	0	0	0	0	0	0	0	0	0	0	17.4972	0	0	0	0	0	0	0	0
G45048	T014292	control	Control	736	0.174175	736	1	0	0	0	0	0	0	0	0	0	0	0	0	0	0	0	0	0	0	11.1514	0	0	0	0	0	0	0	0	0	0	0	0	0	0	8.68724	0	0	0	0	0	0	0	0
G45266	E016924	control	Control	164	0.167034	164	1	0	0	0	0	0	0	0	0	0	0	0	0	0	0	0	0	0	11.2744	0	0	0	0	0	12.5974	0	0	0	0	0	0	0	0	0	0	0	9.87224	0	0	0	0	0	0
G45110	E016924	control	Control	290	0.328866	290	1	0	0	0	4.22634	0	7.9917	7.57695	0	0	0	0	0	0	0	0	0	0	3.98855	0	0	0	0	0	12.496	0	0	0	0	0	0	0	0	0	6.45734	7.43646	6.44001	0	0	6.74621	0	0	0
G45234	E016924	control	Control	505	0.438386	505	1	0	0	0	5.21253	0	0	0	5.25998	7.79108	0	0	0	0	0	0	0	0	6.58256	5.55994	3.56558	0	0	0	5.30628	0	0	0	0	0	0	0	0	0	3.83794	0	0	0	0	0	0	0	0
G45111	E016924	control	Control	505	1.04181	505	1	0	0	0	2.607	0	0	0	0	0	0	0	0	0	0	0	0	0	1.62592	2.47521	2.96887	0	0	0	2.58857	0	0	0	1.50891	0	1.99096	0	0	0	2.91042	0	2.11987	0	0	0	0	0	0
G45109	E016924	control	Control	769	2.71096	769	1	0	0	0	1.32366	0	0	0	0	0	0	0	0	0	0	0	0	0	0	1.72577	0	0	0	0	0	0	0	0	0.738558	0	0	2.47809	0	0	1.73311	0	1.79055	0	0	0	0	0	0.927089
G45232	E016924	control	Control	769	2.30649	769	1	0	0	0	2.36277	0	0	0	0	0	0	0	0	0	0	0	0	0	0	2.75093	0	0	0	0	0	0	0	0	4.40639	0	0	3.74218	0	0	2.48282	0	0	0	0	0	0	0	1.62888
G45224	E016924	control	Control	911	1.23803	911	1	0	0	0	2.43274	4.49036	0	2.96689	0	0	0	0	0	0	0	0	0	0	3.06794	2.56884	2.65268	0	0	2.29445	0	0	0	0	3.33126	0	0	0	0	1.87976	3.02561	0	0	2.81811	1.30013	0	0	0	2.26965
G45125	E016924	control	Control	911	0.6683	911	1	0	0	0	2.65614	2.62831	0	0	0	0	0	0	0	0	0	0	0	0	3.96558	5.45728	3.48227	0	0	0	0	0	0	0	0	0	0	0	0	0	3.7558	0	0	2.63983	0	0	0	0	2.83076
G45227	E016924	control	Control	1131	4.38507	1131	1	0	0	0	1.15875	0	0.638302	0.325924	0	0.674607	0	0.79082	0	0	0	0	0	0	0.861241	1.06388	0.649955	0.632259	0.825414	0	0.732349	0.922311	0	0.630685	0.735518	0	0	0	0	0	1.09953	0	0	0.485922	0	0.722269	0.459742	0	2.01053
[truncated: 21 more columns]
