# Supplementary material for: Type 1 Diabetes: an Association Between Autoimmunity, the Dynamics of Gut Amyloid-producing E. coli and Their Phages
Source: Sci Rep. 2019 Jul 4;9:9685. doi: 10.1038/s41598-019-46087-x (PMC6609616; doi:10.1038/s41598-019-46087-x)
Supplement: Supplementary file 10 — Supplementary Table S9 [file 41598_2019_46087_MOESM10_ESM.xlsx]

## Sheet: Лист4
	Type 1 Diabetes: an Association Between Autoimmunity the Dynamics of Gut Amyloid-producing E. coli and Their Phages
	George Tetz, Stuart M. Brown, Yuhan Hao, Victor Tetz
	Supplementary table 9.
	E.coli phage/E.coli ratio (family level)
ID	id2	id3	phenotpye	Age at collection	Time of seroconversion	Coverage_E.coli	E.COLI PHAGE/BACTERIAL RATIO
							Caudovirales	Caudovirales	Caudovirales	Caudovirales	Caudovirales	Caudovirales	Caudovirales	Caudovirales	Caudovirales	Caudovirales	Caudovirales	Caudovirales	Caudovirales	Caudovirales	Caudovirales	Inoviridae	Гnclassified E.coli viruses
							Myoviridae	Myoviridae	Myoviridae	Myoviridae	Podoviridae	Podoviridae	Podoviridae	Podoviridae	Podoviridae	Podoviridae	Siphoviridae	Siphoviridae	Siphoviridae	Siphoviridae	Siphoviridae	unassigned Inoviridae
							Muvirus	Peduovirinae	Tevenvirinae	unclassified Myoviridae	Sepvirinae	Sepvirinae	unclassified Podoviridae	unclassified Podoviridae	unclassified Podoviridae		Guernseyvirinae	Lambdavirus	Lambdavirus	Nonagvirus	unclassified Siphoviridae
											Nona33virus	Tl2011virus	P22virus	Escherichia phage phi191 sensu lato		Epsilon15virus	K1gvirus	E.coli lambda	unclassified Lambdavirus
G45074	T025418	case	T1D	264	540	8.7569	0	4.73846	0.336683	0	13.0534	1.62222	0	0.916272	0	0.705067	0	1.70152	14.3524	0	1.59184	0	1.2646
G45073	T025418	case	T1D	399		0.933322	0	3.44736	3.93187	0	3.61804	0	0	2.99104	0	2.31678	0	3.3189	42.1553	0	6.03457	3.39776	2.60157
G45047	T025418	case	T1D	477		0	0	0	0	0	0	0	0	0	0	0	0	0	0	0	0	0	0
G45076	T025418	case	T1D	527		0	0	0	0	0	0	0	0	0	0	0	0	0	0	0	0	0	0
G45070	T025418	case	T1D	568		0.235165	0	7.29488	0	0	0	0	0	0	0	0	0	5.07261	14.0871	0	0	0	7.09885
G45077	T025418	case	T1D	629		0	0	0	0	0	0	0	0	0	0	0	0	0	0	0	0	0	0
G45075	T025418	case	T1D	1025		0	0	0	0	0	0	0	0	0	0	0	0	0	0	0	0	0	0
G45062	E010937	case	T1D	237	905	8.04615	0	0	0	0.811916	2.3084	2.24589	0	1.30068	0	1.14134	0	1.12557	8.87596	0	0	0	1.1492
G45063	E010937	case	T1D	385		0.735695	0	3.43009	0	0	7.23071	3.34921	0	3.11338	0	4.06051	0	3.48405	19.7582	0	0	0	3.30939
G45058	E010937	case	T1D	509		1.73319	0	1.50687	0	0	5.83525	3.215	0	1.97757	0	2.06313	0	2.02199	17.4083	0	0	0	1.9666
G45059	E010937	case	T1D	630		0.13326	0	0	0	0	15.4675	0	0	0	0	0	0	0	13.3551	0	0	0	0
G45060	E010937	case	T1D	661		0.187955	0	0	0	0	12.4977	0	0	10.7116	0	0	0	0	37.1983	0	0	0	0
G45061	E010937	case	T1D	692		0.234004	0	0	0	0	0	0	0	7.34731	0	0	0	0	26.1269	0	0	0	0
G45055	E010937	case	T1D	938		1.54843	0	4.67267	0	2.12299	3.90014	0	1.50527	1.83734	0	2.05337	0	1.63882	19.6477	0	2.83377	0	2.21327
G45056	E010937	case	T1D	964		0.0167001	0	0	0	0	0	0	0	0	0	0	0	0	0	0	0	0	0
G45057	E010937	case	T1D	1027		0	0	0	0	0	0	0	0	0	0	0	0	0	0	0	0	0	0
G45088	E006574	case	T1D	237	533	10.7947	0	3.44349	0	0	0.908826	0	0	0	0	1.29653	0	1.22573	4.60255	1.24997	0	0	0
G45093	E006574	case	T1D	366		7.77439	0	3.99763	0	0	0	0	0	0	0	1.07543	0	0	4.14134	1.26063	0	0	0
G45095	E006574	case	T1D	430		0.0001	0	434.409	0	0	0	0	0	0	0	90.5316	0	198.269	100.189	0	365.226	0	0
G45090	E006574	case	T1D	520		0.0001	0	17191	0	0	0	0	0	0	0	0	0	0	0	0	0	0	0
G45094	E006574	case	T1D	562		0.224528	0	30.5459	0	0	9.99608	0	0	0	0	0	0	0	28.0117	0	0	0	8.6693
G45089	E006574	case	T1D	616		0.172295	0	12.9307	0	0	0	0	0	0	0	0	0	0	30.5145	0	0	0	0
G45098	E006574	case	T1D	683		0	0	0	0	0	0	0	0	0	0	0	0	0	0	0	0	0	0
G45097	E006574	case	T1D	788		0	0	0	0	0	0	0	0	0	0	0	0	0	0	0	0	0	0
G45096	E006574	case	T1D	844		0	0	0	0	0	0	0	0	0	0	0	0	0	0	0	0	0	0
G45091	E006574	case	T1D	918		0	0	0	0	0	0	0	0	0	0	0	0	0	0	0	0	0	0
G45092	E006574	case	T1D	1049		0	0	0	0	0	0	0	0	0	0	0	0	0	0	0	0	0	0
G45107	E003251	case	T1D	208	385	2.59238	0	6.32052	0	0	3.72148	3.15907	0	2.65868	0	1.85254	0	2.54762	18.5136	0	5.61943	3.0948	2.56548
G45105	E003251	case	T1D	249		0.0326451	0	133.395	0	0	0	0	0	0	0	0	0	0	0	0	0	0	0
G45106	E003251	case	T1D	355		0.201526	0	9.38837	0	0	0	0	0	21.0196	0	0	0	10.2562	47.6216	0	0	0	14.3639
G45104	E003251	case	T1D	474		0	0	0	0	0	0	0	0	0	0	0	0	0	0	0	0	0	0
G45108	E003251	case	T1D	508		0	0	0	0	0	0	0	0	0	0	0	0	0	0	0	0	0	0
G45231	E003989	case	Seroconverted	208	347	15.9866	0	1.79314	0	0	0.299545	0	0.218302	0	0	0	0	2.12021	8.17701	0	0.220604	0	0
G45265	E003989	case	Seroconverted	303		2.163	0	7.58303	0	2.82779	4.38622	0	0	1.89182	0	2.41516	0	2.89491	47.1574	0	22.292	0	2.05479
G45271	E003989	case	Seroconverted	474		2.31428	1.1385	5.13944	0	0	1.98956	0	0	1.82834	0	1.80514	0	1.41344	20.4512	0	0	0	1.79931
G45270	E003989	case	Seroconverted	531		0.199124	0	49.9774	0	0	8.96477	0	0	8.56049	0	8.82114	0	9.4072	113.951	0	18.6467	0	0
G45269	E003989	case	Seroconverted	659		0.0001	0	26124	0	0	0	0	0	0	0	0	0	0	48744	0	0	0	0
G45268	E003989	case	Seroconverted	750		0.103283	0	22.7414	0	0	0	0	0	0	0	20.5077	0	0	24.8027	0	0	0	0
G45267	E003989	case	Seroconverted	1028		0	0	0	0	0	0	0	0	64364	0	0	0	0	0	0	0	0	0
G45264	E010629	case	Seroconverted	164	945	12.0551	0	0.947051	0	0	0.121426	0	0	0.40154	0	0.199243	0	0	4.05191	0	0	0	0.656925
G45249	E010629	case	Seroconverted	389		6.34123	0	0	0	0	1.30148	0	0	0	0	0	0	1.09816	7.69835	0	0.850072	0	1.13721
G45250	E010629	case	Seroconverted	1089		0	0	0	0	0	0	0	0	0	0	0	0	0	0	0	0	0	0
G45259	E018113	case	Seroconverted	337	588	71.3864	0	0	0	0	1.10415	1.52077	0	1.01108	0	0	0	0.614296	5.89441	0	0	0	0
G45260	E018113	case	Seroconverted	434		0.246012	0	0	0	0	0	0	13.8835	0	0	8.60568	0	0	14.3773	0	0	0	9.77513
G45261	E018113	case	Seroconverted	527		0.0157109	0	0	0	0	0	0	0	0	0	0	0	0	0	0	0	0	0
G45262	E018113	case	Seroconverted	558		0.397849	0	3.95125	0	0	0	0	0	5.11752	0	0	0	0	17.8246	0	0	0	4.51327
G45263	E018113	case	Seroconverted	584		4.39699	0	0.36484	0	1.94899	5.45737	0	0	1.09827	0	1.12859	0	1.64892	9.41298	0	0	0	1.14124
G45256	E018113	case	Seroconverted	687		0.0263899	0	0	0	0	59.7994	0	0	0	0	0	0	0	0	0	0	0	0
G45257	E018113	case	Seroconverted	747		0.0157704	0	0	0	0	0	0	0	0	0	0	0	0	0	0	0	0	99.6804
G45258	E018113	case	Seroconverted	804		0.308717	0	0	0	0	10.6764	0	0	0	0	6.08616	0	0	29.415	0	0	0	0
G45255	E018113	case	NA	1053		0.0310126	0	0	0	0	0	0	0	58.6794	0	0	0	0	0	0	0	0	0
G45236	E022137	case	Seroconverted	281	562	2.65466	0	6.308	1.42896	1.45751	1.3364	1.03505	1.76237	2.54782	0	1.557	0	1.54472	22.3489	1.14346	6.04345	0	1.74263
G45228	E022137	case	Seroconverted	397		0.0716974	0	42.4562	0	0	0	0	0	0	0	0	0	0	0	0	0	0	0
G45252	E022137	case	Seroconverted	612		0	0	0	0	0	0	0	0	12367	0	0	0	0	0	0	0	0	0
G45229	E022137	case	Seroconverted	767		0.0547559	0	0	0	0	0	0	0	0	0	0	0	0	0	0	0	0	0
G45237	E022137	case	Seroconverted	899		8.64364	0	2.09445	0	0	0	0	0	2.02852	0	1.0344	0	1.28732	3.68373	0	0	0	0
G45253	E026079	case	Seroconverted	227	580	39.519	0	0.122528	0	0	0	0	0	0	0	0	0	1.14519	7.97351	0	0	0	0
G45254	E026079	case	Seroconverted	369		0.70791	0	5.71414	0	2.25565	7.26251	0	0	0	0	0	0	6.1998	15.5479	0	2.7543	0	0
G45238	E026079	case	Seroconverted	582		0.0353732	0	0	0	0	0	0	0	0	0	0	0	0	0	0	0	0	0
G45226	E026079	case	Seroconverted	760		0	0	0	0	0	0	0	0	0	0	0	0	0	0	0	0	0	0
G45225	T013815	case	Seroconverted	42	350	6.25095	0	1.1094	0	0	1.34463	0	0	0	0	1.25403	0	1.40822	6.07416	0	1.48904	0	1.103
G45239	T013815	case	Seroconverted	155		77.8702	0	0	0	0	0	0	0	0	0	0	0	1.72404	4.63312	0	0	0	0
G45242	T013815	case	Seroconverted	421		31.41	0.912416	0.950713	0	0	32.2688	2.49989	0	1.96184	0	0	0.225782	0	44.721	0	0	0	1.36552
G45241	T013815	case	Seroconverted	481		2.11968	0	3.71938	0	0	4.44728	0	3.55874	1.91038	0	1.66535	12.2521	2.00879	23.751	1.30623	4.0901	0	1.45791
G45240	T013815	case	Seroconverted	485		7.78579	0	1.13351	0	0	0	0	0	0	0	0	0	0	3.8602	0	0	0	0.992886
G45244	T013815	case	Seroconverted	587		0.0724579	0	0	0	0	0	0	0	0	0	0	0	0	0	0	0	0	0
G45223	T013815	case	Seroconverted	643		0.0397456	0	0	0	0	0	0	0	0	0	0	0	0	0	0	0	0	0
G45243	T013815	case	Seroconverted	727		0.123386	0	28.2763	0	0	14.0786	0	0	0	0	0	0	0	19.7721	0	0	0	0
G45078	E001463	control	Control	303	NA	13.8675	0	0	0	0	0	0	0	3.67354	0	0	0	1.28831	3.03636	0	0	0	0
G45069	E001463	control	Control	457		18.4476	0	0	0	0	0	0	0	2.94805	0	0	0	1.26273	2.93058	0	0	0	0
G45119	E001463	control	Control	638		13.1991	0	3.64503	0	0	0	0	0	4.16557	0	0	0	1.19607	2.42113	0	0	0	0
G45120	E001463	control	Control	853		6.13739	0	4.73375	0	0	2.0694	1.61883	0	2.54677	0	1.03828	0	1.25747	7.93833	0	0	1.13962	1.16916
G45118	E001463	control	Control	1062		24.7321	0	0	0	0	0	0	0	4.37585	0	0	0	1.12144	2.73648	0	0	0	0
G45117	E001463	control	Control	943		18.4143	0	3.69936	0	0	1.05508	0	0	1.97405	0	0	0	1.09436	4.49932	0	0	0	0
G45103	E006547	control	Control	369	NA	1.90878	0	6.08273	0	0	0	2.42872	0	0	0	1.2946	0	2.02386	15.0074	0	2.63315	0	2.25154
G45101	E006547	control	Control	465		0.0001	0	396856	0	0	0	0	0	73169	0	0	0	0	228761	0	0	0	0
G45102	E006547	control	Control	600		0.0001	0	136304	0	0	0	0	0	0	0	0	0	0	391662	0	65964	0	30352
G45100	E006547	control	Control	785		2.47628	1.37278	2.97907	0	0	5.82676	0	0	1.64359	0	1.35106	0	1.63879	23.7754	0	8.23085	2.13005	1.60103
G45099	E006547	control	Control	1040		0.158538	0	0	0	0	0	0	0	11.7978	0	0	0	15.73	34.2019	0	0	0	0
G45064	E006673	control	Control	207	NA	0.929969	0	4.98662	0	3.71776	15.9198	8.05769	3.97583	3.88067	0	2.9444	0	5.61255	38.7155	0	25.0377	4.0353	3.91561
G45065	E006673	control	Control	339		1.40756	0	4.9173	0	0	0	0.979567	0	2.24552	0	2.05341	0	2.6158	17.8726	0	1.32392	0	3.34018
G45066	E006673	control	Control	431		0.702923	0	3.5809	0	0	0	0	0	6.1267	0	2.48093	0	5.98159	23.0032	0	2.95424	0	0
G45067	E006673	control	Control	536		0.0001	0	44475	0	0	0	0	0	0	0	0	0	0	0	0	67432	0	0
G45068	E006673	control	Control	705		1.09332	0	5.97218	0	0	2.82013	0	0	2.83366	0	2.49415	0	2.58982	32.7138	4.4192	3.78938	0	2.32439
G45079	E010590	control	Control	227	NA	0.943272	2.76919	2.44214	0	0	1.78453	0	0	2.37938	0	0	0	0	8.11632	0	0	2.66127	0
G45083	E010590	control	Control	322		0.0171365	0	0	0	0	0	0	0	0	0	0	0	0	0	0	0	0	0
G45082	E010590	control	Control	423		0	0	0	0	0	0	0	0	0	0	0	0	0	0	0	0	0	0
G45086	E010590	control	Control	525		0	0	0	0	0	0	0	0	0	0	0	0	0	0	0	0	0	0
G45081	E010590	control	Control	576		0.174626	0	11.1192	0	0	18.5648	0	0	0	0	0	0	0	16.4231	0	0	0	0
G45085	E010590	control	Control	626		0.382715	0	10.4796	0	0	7.81286	0	0	0	0	4.9013	0	0	28.7825	0	0	0	0
G45080	E010590	control	Control	709		1.62622	0	6.75321	0	1.88542	3.65215	0	0	1.47717	0	1.6229	0	2.50563	18.4166	0	0	0	1.82755
G45084	E010590	control	Control	804		0.121178	0	15.1422	0	0	0	0	0	0	0	12.1235	0	15.7265	13.9151	0	0	0	0
G45072	E010590	control	Control	919		0.0321958	0	0	0	0	0	0	0	307.23	0	0	0	0	0	0	0	0	0
G45071	E010590	control	Control	1045		0.053525	0	0	0	0	0	0	0	62.9201	0	0	0	0	0	0	0	0	0
G45087	E018268	control	Control	352	NA	0.843772	0	2.43454	0	0	2.52379	0	0	0	0	2.9297	0	3.88446	7.57136	0	0	0	4.57126
G45122	E018268	control	Control	504		0.438027	0	11.2635	0	0	4.47735	0	0	0	0	0	0	0	9.34714	0	0	0	4.42256
G45051	E018268	control	Control	606		0.413332	0	13.7933	0	0	0	0	0	3.90969	0	0	0	0	34.8432	0	0	0	5.70873
G45124	E018268	control	Control	747		0.197308	0	22.8475	0	0	0	0	0	0	0	9.14104	0	0	0	0	0	0	0
G45049	E018268	control	Control	910		0.468278	0	4.35938	0	0	0	0	0	8.08814	3.59466	0	0	3.88615	32.262	0	0	0	0
G45121	E018268	control	Control	1017		0	0	0	0	0	0	0	0	18704	0	0	0	0	0	0	0	0	0
G45123	E018268	control	Control	1233		3.89111	0	3.28631	0	0	6.71664	0	0	1.30613	1.89475	1.34244	0	1.38809	19.3828	0	0.914341	1.79378	1.19303
G45113	E022852	control	Control	362	NA	2.74176	1.15951	3.66046	0	0	4.76387	0	1.38903	1.097	0	1.23045	0	1.61659	16.8101	1.35238	5.35798	1.16155	1.75256
G45112	E022852	control	Control	518		1.35695	2.2751	7.61819	0	0	5.18177	0	3.2254	2.51277	0	2.23722	0	2.52051	20.619	2.05306	4.50319	0	2.74962
G45114	E022852	control	Control	681		0.237769	11.3762	12.9878	0	0	7.72346	0	0	0	0	0	0	0	34.1495	0	17.5199	0	0
G45054	E022852	control	Control	973		0.210955	0	0	0	0	0	0	0	0	0	0	0	0	8.9493	0	0	0	0
G45050	T014292	control	Control	249	NA	7.95871	0	1.53171	0	0	0	0	0	1.49582	0	1.26972	0	1.3167	11.3652	0	2.96375	0.239134	1.73454
G45115	T014292	control	Control	310		2.43492	0	3.74255	0	1.20505	5.07183	0	0	2.05054	0	1.38851	0	1.75763	27.7914	0	3.29226	1.70646	1.687
G45053	T014292	control	Control	471		2.46097	0	2.3305	0	0.786113	1.36532	0	0	1.72237	0	1.4374	0	1.83854	9.50365	0	1.3808	0.626582	1.31554
G45052	T014292	control	Control	562		6.17588	0	2.35791	0	1.00109	6.42075	2.04149	1.44915	1.13265	0	0.999534	0	1.29156	12.4557	0.895597	1.48525	0.93258	1.58021
G45116	T014292	control	Control	652		0.13233	0	0	0	0	0	0	0	14.3943	0	0	0	14.7835	17.4972	0	0	0	0
G45048	T014292	control	Control	736		0.174175	0	0	0	0	0	0	0	0	0	0	0	0	19.8387	0	0	0	0
G45266	E016924	control	Control	164	NA	0.167034	0	12.5974	0	0	0	0	0	11.2744	0	0	0	0	9.87224	0	0	0	0
G45110	E016924	control	Control	290		0.328866	0	12.496	0	0	8.47853	0	0	3.98855	0	4.22634	0	11.6357	65.1174	0	5.09752	0	5.12367
G45234	E016924	control	Control	505		0.438386	0	20.9487	0	0	0	0	0	6.58256	0	5.21253	0	5.8006	9.39788	0	13.0511	0	7.24111
G45111	E016924	control	Control	505		1.04181	0	11.2628	0	0	2.0282	0	0	1.62592	0	2.607	0	2.91685	15.6	0	0	2.74753	2.85657
G45109	E016924	control	Control	769		2.71096	0	0	0	0	2.11021	0	0	0	0	1.32366	0	1.61389	9.278	2.47809	0	0	1.52153
G45232	E016924	control	Control	769		2.30649	0	0	0	0	1.75886	0	0	0	0	2.36277	0	2.39047	20.1687	3.74218	0	0	2.12271
G45224	E016924	control	Control	911		1.23803	0	7.08343	0	0	11.417	4.49036	2.54598	3.06794	0	2.43274	0	4.60562	33.4983	0	0	3.79183	3.52706
