# Supplementary material for: Type 1 Diabetes: an Association Between Autoimmunity, the Dynamics of Gut Amyloid-producing E. coli and Their Phages
Source: Sci Rep. 2019 Jul 4;9:9685. doi: 10.1038/s41598-019-46087-x (PMC6609616; doi:10.1038/s41598-019-46087-x)
Supplement: Supplementary file 11 — Supplementary Table S10 [file 41598_2019_46087_MOESM11_ESM.xlsx]

## Sheet: Лист1
	Type 1 Diabetes: an Association Between Autoimmunity the Dynamics of Gut Amyloid-producing E. coli and Their Phages
	George Tetz, Stuart M. Brown, Yuhan Hao, Victor Tetz
	Supplementary table 10
	P values for E.coli phage/E.coli ratio by Fisher’s exact test
	phage id	phenotype	p value					phage id	order	family	subfamily	genus
	phage1	all	0.34283					phage1	Caudovirales	Myoviridae	N/A	Muvirus
	phage2	all	0.000158801					phage2	Caudovirales	Myoviridae	Peduovirinae
	phage3	all	1					phage3	Caudovirales	Myoviridae	Tevenvirinae
	phage4	all	0.117281					phage4	Caudovirales	Myoviridae	unclassified Myoviridae
	phage5	all	1.11115e-07					phage5	Caudovirales	Podoviridae	Sepvirinae	Nona33virus
	phage6	all	0.038959					phage6	Caudovirales	Podoviridae	Sepvirinae	Tl2011virus
	phage7	all	0.117233					phage7	Caudovirales	Podoviridae	unclassified Podoviridae	P22virus
	phage8	all	0.000259289					phage8	Caudovirales	Podoviridae	unclassified Podoviridae	Escherichia phage phi191 sensu lato
	phage9	all	1					phage9	Caudovirales	Podoviridae	unclassified Podoviridae
	phage10	all	1.52928e-05					phage10	Caudovirales	Podoviridae	N/A	Epsilon15virus
	phage11	all	1					phage11	Caudovirales	Siphoviridae	Guernseyvirinae	K1gvirus
	phage12	all	2.24213e-07					phage12	Caudovirales	Siphoviridae	Lambdavirus	E.coli lambda
	phage13	all	3.86189e-10					phage13	Caudovirales	Siphoviridae	Lambdavirus	unclassified Lambdavirus
	phage14	all	0.117233					phage14	Caudovirales	Siphoviridae	Nonagvirus
	phage15	all	0.0776004					phage15	Caudovirales	Siphoviridae	unclassified Siphoviridae
	phage16	all	0.038959					phage16	Inoviridae	unassigned Inoviridae
	phage17	all	1.52928e-05					phage17	unclassified E.coli viruses
	phage1	Control	1
	phage2	Control	0.347588
	phage3	Control	1
	phage4	Control	1
	phage5	Control	0.0249805
	phage6	Control	1
	phage7	Control	1
	phage8	Control	0.162409
	phage9	Control	1
	phage10	Control	0.0222898
	phage11	Control	1
	phage12	Control	0.00170741
	phage13	Control	0.00394256
	phage14	Control	1
	phage15	Control	1
	phage16	Control	0.314373
	phage17	Control	0.191851
	phage1	Seroconverted	1
	phage2	Seroconverted	0.155795
	phage3	Seroconverted	1
	phage4	Seroconverted	1
	phage5	Seroconverted	0.0492743
	phage6	Seroconverted	1
	phage7	Seroconverted	1
	phage8	Seroconverted	1
	phage9	Seroconverted	1
	phage10	Seroconverted	0.141163
	phage11	Seroconverted	1
	phage12	Seroconverted	0.0688503
	phage13	Seroconverted	0.0375102
	phage14	Seroconverted	1
	phage15	Seroconverted	0.315225
	phage16	Seroconverted	1
	phage17	Seroconverted	0.133539
	phage1	T1D	1
	phage2	T1D	0.00159046
	phage3	T1D	0.491935
	phage4	T1D	0.491935
	phage5	T1D	0.00038912
	phage6	T1D	0.0524889
	phage7	T1D	1
	phage8	T1D	0.0012524
	phage9	T1D	1
	phage10	T1D	0.0189256
	phage11	T1D	1
	phage12	T1D	0.00751116
	phage13	T1D	5.26053e-06
	phage14	T1D	0.491935
	phage15	T1D	0.3547
	phage16	T1D	0.491935
	phage17	T1D	0.0012524
